# Supplementary material for: Targeting CDC7 potentiates ATR-CHK1 signaling inhibition through induction of DNA replication stress in liver cancer
Source: Genome Med. 2021 Oct 18;13:166. doi: 10.1186/s13073-021-00981-0 (PMC8524847; doi:10.1186/s13073-021-00981-0)
Supplement: Supplementary file 1 — Additional file 1: Table S1. Kinome screen data for HCC cells. [file 13073_2021_981_MOESM1_ESM.xls]

## Sheet: MHCC97H
Table S1 Kinome screen data for HCC cells
sgrna	Gene	MHCC97H_T0_ mean	MHCC97H_T14_ mean	MHCC97H_T14/T0
AAK1-1	AAK1	2078.67	1991	0.957826
AAK1-10	AAK1	590	728	1.2339
AAK1-2	AAK1	1941.67	2157.33	1.11107
AAK1-3	AAK1	1367.67	1122.67	0.820863
AAK1-4	AAK1	1766.67	1699.33	0.961887
AAK1-5	AAK1	1302	1136.33	0.87276
AAK1-6	AAK1	725.667	565.667	0.779513
AAK1-7	AAK1	1969	2276	1.15592
AAK1-8	AAK1	1408	1518.67	1.0786
AAK1-9	AAK1	3561	3736.33	1.04924
AATK-1	AATK	1200.67	871.667	0.725986
AATK-10	AATK	2396	2453.67	1.02407
AATK-11	AATK	1431.33	1113	0.777597
AATK-2	AATK	843	820.667	0.973507
AATK-3	AATK	1269	1373	1.08195
AATK-4	AATK	518	638.333	1.2323
AATK-5	AATK	568	708.667	1.24765
AATK-6	AATK	1838.67	1625.67	0.884155
AATK-7	AATK	1790.67	2213	1.23585
AATK-8	AATK	843.667	918	1.08811
AATK-9	AATK	1201	1221.33	1.01693
ABL1-1	ABL1	2060.67	1822.33	0.884342
ABL1-10	ABL1	1751	1378.67	0.78736
ABL1-2	ABL1	1396.67	1215.33	0.870167
ABL1-3	ABL1	1043.33	1134.67	1.08754
ABL1-4	ABL1	682	696.333	1.02102
ABL1-5	ABL1	1858	1931.33	1.03947
ABL1-6	ABL1	1481	1594.67	1.07675
ABL1-7	ABL1	2000.33	2112.67	1.05616
ABL1-8	ABL1	409.333	364	0.889251
ABL1-9	ABL1	285.333	214.667	0.752336
ABL2-1	ABL2	985.667	881	0.893811
ABL2-10	ABL2	1990.33	2347	1.1792
ABL2-11	ABL2	1566.67	1292.33	0.824894
ABL2-12	ABL2	1188.67	1251.33	1.05272
ABL2-13	ABL2	1153	1129.67	0.979763
ABL2-14	ABL2	2156.33	2240	1.0388
ABL2-15	ABL2	874.333	996.667	1.13992
ABL2-16	ABL2	1442.67	1356.33	0.940157
ABL2-17	ABL2	746	524	0.702413
ABL2-18	ABL2	3785	3960.33	1.04632
ABL2-19	ABL2	1267	1034.67	0.816627
ABL2-2	ABL2	1912.67	1753	0.916521
ABL2-3	ABL2	1526.67	1461.67	0.957424
ABL2-4	ABL2	1987.33	1868.67	0.940288
ABL2-5	ABL2	2156.67	2333.67	1.08207
ABL2-6	ABL2	452.667	469.667	1.03756
ABL2-7	ABL2	996	1026	1.03012
ABL2-8	ABL2	1275.67	1136.33	0.890776
ABL2-9	ABL2	659	619.333	0.939808
ACVR1-1	ACVR1	1190	1055.67	0.887115
ACVR1-10	ACVR1	2065	1878	0.909443
ACVR1-11	ACVR1	1558	1476	0.947368
ACVR1-12	ACVR1	2246.67	2014	0.896439
ACVR1-13	ACVR1	1557.67	1312.33	0.842499
ACVR1-14	ACVR1	4774	5472.67	1.14635
ACVR1-2	ACVR1	1707.33	1906.67	1.11675
ACVR1-3	ACVR1	1514.67	1810.33	1.1952
ACVR1-4	ACVR1	2231.67	2227	0.997909
ACVR1-5	ACVR1	3080.33	2828.67	0.918299
ACVR1-6	ACVR1	1058.33	785	0.741732
ACVR1-7	ACVR1	1974.33	1792.33	0.907817
ACVR1-8	ACVR1	3271.33	2731.67	0.835032
ACVR1-9	ACVR1	4869.67	4531.33	0.930522
ACVR1B-1	ACVR1B	3903	3556.33	0.911179
ACVR1B-10	ACVR1B	2419.33	1746.67	0.721962
ACVR1B-11	ACVR1B	1399	1128.33	0.806528
ACVR1B-12	ACVR1B	1612.67	1514	0.938818
ACVR1B-13	ACVR1B	1933	2185	1.13037
ACVR1B-2	ACVR1B	1436.67	1658.67	1.15452
ACVR1B-3	ACVR1B	2166.33	2598.67	1.19957
ACVR1B-4	ACVR1B	979.333	667.667	0.681756
ACVR1B-5	ACVR1B	648	628.667	0.970165
ACVR1B-6	ACVR1B	1259.33	1237.67	0.982795
ACVR1B-7	ACVR1B	1184.33	859.667	0.725865
ACVR1B-8	ACVR1B	1548	1370.33	0.885228
ACVR1B-9	ACVR1B	1464	1712.33	1.16963
ACVR1C-1	ACVR1C	559	600	1.07335
ACVR1C-10	ACVR1C	483.333	610	1.26207
ACVR1C-11	ACVR1C	2412.67	2420	1.00304
ACVR1C-12	ACVR1C	291.667	396	1.35771
ACVR1C-13	ACVR1C	1491.33	1326.67	0.889584
ACVR1C-14	ACVR1C	1629.33	2190.67	1.34452
ACVR1C-15	ACVR1C	1615.33	1602.67	0.992158
ACVR1C-16	ACVR1C	4977.33	5179.33	1.04058
ACVR1C-17	ACVR1C	2997	3272.67	1.09198
ACVR1C-18	ACVR1C	1259.33	1124.33	0.8928
ACVR1C-19	ACVR1C	1575.67	1737	1.10239
ACVR1C-2	ACVR1C	1080	1318.67	1.22099
ACVR1C-20	ACVR1C	1260	1234.33	0.97963
ACVR1C-3	ACVR1C	3141	3595.67	1.14475
ACVR1C-4	ACVR1C	2766.67	2617.33	0.946024
ACVR1C-5	ACVR1C	954	998.333	1.04647
ACVR1C-6	ACVR1C	1271.33	1519.33	1.19507
ACVR1C-7	ACVR1C	743.333	827.667	1.11345
ACVR1C-8	ACVR1C	1376.67	1190	0.864407
ACVR1C-9	ACVR1C	2239.33	3121.67	1.39402
ACVR2A-1	ACVR2A	2127.33	2365.67	1.11203
ACVR2A-10	ACVR2A	2301.33	2607	1.13282
ACVR2A-11	ACVR2A	1476.33	1688.33	1.1436
ACVR2A-12	ACVR2A	1872.67	2153.33	1.14988
ACVR2A-13	ACVR2A	1118.67	1331	1.18981
ACVR2A-2	ACVR2A	1799	1719.67	0.955901
ACVR2A-3	ACVR2A	1369	1629.67	1.19041
ACVR2A-4	ACVR2A	921	986.667	1.0713
ACVR2A-5	ACVR2A	1535	1859.67	1.21151
ACVR2A-6	ACVR2A	613	681.333	1.11147
ACVR2A-7	ACVR2A	1479.33	1579	1.06737
ACVR2A-8	ACVR2A	528.333	429.333	0.812618
ACVR2A-9	ACVR2A	1846	2321	1.25731
ACVR2B-1	ACVR2B	1277	1149.67	0.900287
ACVR2B-10	ACVR2B	2375	2512.33	1.05782
ACVR2B-2	ACVR2B	980	925	0.943878
ACVR2B-3	ACVR2B	1967	1922.67	0.977461
ACVR2B-4	ACVR2B	1331.67	1346	1.01076
ACVR2B-5	ACVR2B	1615.67	1620.67	1.00309
ACVR2B-6	ACVR2B	699.333	744.333	1.06435
ACVR2B-7	ACVR2B	481	467.333	0.971587
ACVR2B-8	ACVR2B	1972	2529.67	1.28279
ACVR2B-9	ACVR2B	1764	1890.67	1.07181
ACVRL1-1	ACVRL1	431	261	0.605568
ACVRL1-10	ACVRL1	1254.67	1069.33	0.852285
ACVRL1-2	ACVRL1	3670	3765.33	1.02598
ACVRL1-3	ACVRL1	274.333	404.333	1.47388
ACVRL1-4	ACVRL1	409.667	352.333	0.860049
ACVRL1-5	ACVRL1	1661.33	1835.67	1.10494
ACVRL1-6	ACVRL1	2747.33	2329	0.847731
ACVRL1-7	ACVRL1	1891.33	1695	0.896193
ACVRL1-8	ACVRL1	1489.33	1315.67	0.883393
ACVRL1-9	ACVRL1	791.667	578	0.730105
ADCK1-1	ADCK1	3701.33	3616.33	0.977035
ADCK1-10	ADCK1	1824.67	2049.33	1.12313
ADCK1-11	ADCK1	2793	2835.67	1.01528
ADCK1-2	ADCK1	1950	2295.67	1.17726
ADCK1-3	ADCK1	769.667	1009.67	1.31182
ADCK1-4	ADCK1	2152.33	2186	1.01564
ADCK1-5	ADCK1	2587.67	2965	1.14582
ADCK1-6	ADCK1	2670.33	2649.33	0.992136
ADCK1-7	ADCK1	2600.33	2886.33	1.10999
ADCK1-8	ADCK1	3917.67	4562	1.16447
ADCK1-9	ADCK1	1482	1709.33	1.1534
ADCK2-1	ADCK2	2180.33	2339.67	1.07308
ADCK2-10	ADCK2	548	471.667	0.860706
ADCK2-2	ADCK2	2121	1657	0.781235
ADCK2-3	ADCK2	311.333	285	0.915418
ADCK2-4	ADCK2	2817.67	2923	1.03738
ADCK2-5	ADCK2	2967	3076.33	1.03685
ADCK2-6	ADCK2	798.333	752.333	0.94238
ADCK2-7	ADCK2	394	337.333	0.856176
ADCK2-8	ADCK2	1555	1482	0.953055
ADCK2-9	ADCK2	2956.33	3040	1.0283
ADCK3-1	ADCK3	1028	1297.33	1.262
ADCK3-10	ADCK3	2146.33	2199.67	1.02485
ADCK3-2	ADCK3	1722	2102	1.22067
ADCK3-3	ADCK3	907.667	912.333	1.00514
ADCK3-4	ADCK3	1167.33	1248.33	1.06939
ADCK3-5	ADCK3	2421.67	2126.33	0.878045
ADCK3-6	ADCK3	1471.67	1431	0.972367
ADCK3-7	ADCK3	1296	1618.67	1.24897
ADCK3-8	ADCK3	1398.33	1920	1.37306
ADCK3-9	ADCK3	1890	2132.67	1.1284
ADCK4-1	ADCK4	1243	1560	1.25503
ADCK4-10	ADCK4	655.333	744.333	1.13581
ADCK4-11	ADCK4	2218	1664.67	0.750526
ADCK4-12	ADCK4	1393.33	1160	0.832536
ADCK4-13	ADCK4	1480.67	1557.67	1.052
ADCK4-14	ADCK4	2083.33	2178.33	1.0456
ADCK4-2	ADCK4	2701.67	3128.33	1.15793
ADCK4-3	ADCK4	860.667	1085.33	1.26104
ADCK4-4	ADCK4	569.333	729.333	1.28103
ADCK4-5	ADCK4	1535.33	1931	1.25771
ADCK4-6	ADCK4	1456.67	1547.33	1.06224
ADCK4-7	ADCK4	1597.67	1468.33	0.919049
ADCK4-8	ADCK4	2210	2324.67	1.05189
ADCK4-9	ADCK4	662.333	734.333	1.10871
ADCK5-1	ADCK5	2205.33	2070.33	0.938785
ADCK5-10	ADCK5	2622.33	2072.33	0.790263
ADCK5-2	ADCK5	1354.67	1554.33	1.14739
ADCK5-3	ADCK5	1930	1482	0.767876
ADCK5-4	ADCK5	1703.67	1677	0.984347
ADCK5-5	ADCK5	1746	1740.33	0.996754
ADCK5-6	ADCK5	917	702.333	0.765903
ADCK5-7	ADCK5	2982	2688.67	0.901632
ADCK5-8	ADCK5	1657.67	1337.33	0.806756
ADCK5-9	ADCK5	1949.67	1762.67	0.904086
ADRBK1-1	ADRBK1	162.667	151.333	0.930328
ADRBK1-10	ADRBK1	2547	2483.67	0.975134
ADRBK1-2	ADRBK1	1090.33	1164.33	1.06787
ADRBK1-3	ADRBK1	2187	1256.67	0.574608
ADRBK1-4	ADRBK1	2233.67	1627	0.728399
ADRBK1-5	ADRBK1	1236.67	1540	1.24528
ADRBK1-6	ADRBK1	1201.67	953.333	0.793343
ADRBK1-7	ADRBK1	1637	977.667	0.597231
ADRBK1-8	ADRBK1	1494.67	1375.33	0.920161
ADRBK1-9	ADRBK1	1291.33	1034.67	0.801239
ADRBK2-1	ADRBK2	2217.67	1943	0.876146
ADRBK2-10	ADRBK2	1450.33	1865.33	1.28614
ADRBK2-2	ADRBK2	1486.67	1482	0.996861
ADRBK2-3	ADRBK2	1934.33	2163.67	1.11856
ADRBK2-4	ADRBK2	1839.33	2194	1.19282
ADRBK2-5	ADRBK2	1919.33	1880	0.979507
ADRBK2-6	ADRBK2	2577	3093.67	1.20049
ADRBK2-7	ADRBK2	1888.33	2406	1.27414
ADRBK2-8	ADRBK2	1500.33	1860.67	1.24017
ADRBK2-9	ADRBK2	2361.33	2156	0.913043
AKT1-1	AKT1	983.333	1043.33	1.06102
AKT1-10	AKT1	1646.67	1350.33	0.82004
AKT1-11	AKT1	2038.67	1771	0.868705
AKT1-12	AKT1	4070.67	3491	0.857599
AKT1-2	AKT1	1636.67	1681.33	1.02729
AKT1-3	AKT1	2522.67	1743.33	0.691068
AKT1-4	AKT1	1308.67	1407	1.07514
AKT1-5	AKT1	1023.67	709.667	0.69326
AKT1-6	AKT1	1895	1432.67	0.756025
AKT1-7	AKT1	1732	1683.67	0.972094
AKT1-8	AKT1	2626.67	1904.33	0.725
AKT1-9	AKT1	1874.67	1546.67	0.825036
AKT2-1	AKT2	1126	990.667	0.879811
AKT2-10	AKT2	2424.67	3079	1.26987
AKT2-11	AKT2	1626.33	1334.33	0.820455
AKT2-12	AKT2	1364	1190.33	0.872678
AKT2-2	AKT2	3121.33	2139.67	0.685498
AKT2-3	AKT2	3487	2210.33	0.633878
AKT2-4	AKT2	1446.67	1009	0.697465
AKT2-5	AKT2	931.667	697	0.748122
AKT2-6	AKT2	2104	2238.67	1.06401
AKT2-7	AKT2	945.667	668.667	0.707085
AKT2-8	AKT2	964.333	782	0.810923
AKT2-9	AKT2	2005	1345	0.670823
AKT3-1	AKT3	1643.67	1896.33	1.15372
AKT3-10	AKT3	2100.33	2485.33	1.1833
AKT3-11	AKT3	1085.33	1401.67	1.29146
AKT3-2	AKT3	1440.67	1710	1.18695
AKT3-3	AKT3	1364.67	1279.67	0.937714
AKT3-4	AKT3	312	444	1.42308
AKT3-5	AKT3	1776	1714.67	0.965465
AKT3-6	AKT3	2518.33	3200	1.27068
AKT3-7	AKT3	640.333	883	1.37897
AKT3-8	AKT3	738.333	721	0.976524
AKT3-9	AKT3	830.333	1004.67	1.20996
ALK-1	ALK	1095.33	1281	1.16951
ALK-10	ALK	1294.67	1138	0.878991
ALK-2	ALK	3498.33	3382.67	0.966937
ALK-3	ALK	767	848.333	1.10604
ALK-4	ALK	2074.33	1860.67	0.896995
ALK-5	ALK	1286.33	1199	0.932107
ALK-6	ALK	921.333	855.333	0.928365
ALK-7	ALK	1384	1458	1.05347
ALK-8	ALK	1827.67	2048.33	1.12074
ALK-9	ALK	3244.33	3163.67	0.975136
ALPK1-1	ALPK1	3828	4225.67	1.10388
ALPK1-10	ALPK1	3197.67	2741.33	0.857292
ALPK1-2	ALPK1	529.667	686.333	1.29578
ALPK1-3	ALPK1	2227.33	2466	1.10715
ALPK1-4	ALPK1	1409	1567	1.11214
ALPK1-5	ALPK1	924.333	1082.67	1.17129
ALPK1-6	ALPK1	1700.67	1690.67	0.99412
ALPK1-7	ALPK1	1782.33	1918.33	1.0763
ALPK1-8	ALPK1	2783.67	2640.67	0.948629
ALPK1-9	ALPK1	854.667	864.667	1.0117
ALPK2-1	ALPK2	787.333	776.667	0.986452
ALPK2-10	ALPK2	1342	1576.67	1.17486
ALPK2-2	ALPK2	12	15	1.25
ALPK2-3	ALPK2	1008.67	1241.67	1.231
ALPK2-4	ALPK2	961.667	1110.67	1.15494
ALPK2-5	ALPK2	678.333	969.667	1.42948
ALPK2-6	ALPK2	1784.67	2270.67	1.27232
ALPK2-7	ALPK2	801.667	871.333	1.0869
ALPK2-8	ALPK2	1963.33	2260.33	1.15127
ALPK2-9	ALPK2	2686	2805.67	1.04455
ALPK3-1	ALPK3	1077.67	959.667	0.890504
ALPK3-10	ALPK3	1398	962	0.688126
ALPK3-2	ALPK3	1237.67	1464	1.18287
ALPK3-3	ALPK3	1310.33	1576.33	1.203
ALPK3-4	ALPK3	924	661	0.715368
ALPK3-5	ALPK3	1161	934.667	0.805053
ALPK3-6	ALPK3	1153	854.667	0.741255
ALPK3-7	ALPK3	453.333	327	0.721324
ALPK3-8	ALPK3	2524.33	2406.33	0.953255
ALPK3-9	ALPK3	2829.33	3209.67	1.13443
AMHR2-1	AMHR2	2256	2478.67	1.0987
AMHR2-10	AMHR2	1582	1371.33	0.866835
AMHR2-11	AMHR2	1936.67	2198.33	1.13511
AMHR2-12	AMHR2	583.333	379.667	0.650857
AMHR2-13	AMHR2	1578	1676.67	1.06253
AMHR2-14	AMHR2	1255	1486.67	1.18459
AMHR2-2	AMHR2	1839.33	1942.33	1.056
AMHR2-3	AMHR2	877.333	826.333	0.941869
AMHR2-4	AMHR2	818.333	644.667	0.78778
AMHR2-5	AMHR2	1327	1452	1.0942
AMHR2-6	AMHR2	2325.33	2377	1.02222
AMHR2-7	AMHR2	1059.67	1109	1.04656
AMHR2-8	AMHR2	1384	1011	0.730491
AMHR2-9	AMHR2	1766.67	1563	0.884717
ANKK1-1	ANKK1	3131.67	3425.33	1.09377
ANKK1-10	ANKK1	656.333	646	0.984256
ANKK1-2	ANKK1	1516.33	1731	1.14157
ANKK1-3	ANKK1	1656.67	1658.67	1.00121
ANKK1-4	ANKK1	1447	1729.33	1.19512
ANKK1-5	ANKK1	1029.67	1169.33	1.13564
ANKK1-6	ANKK1	644.333	706	1.09571
ANKK1-7	ANKK1	1076.33	1012	0.940229
ANKK1-8	ANKK1	1145.67	1252.33	1.0931
ANKK1-9	ANKK1	2378.33	2146.33	0.902453
ARAF-1	ARAF	1285	1475.33	1.14812
ARAF-10	ARAF	1465.33	1249	0.852366
ARAF-11	ARAF	2218	2085.67	0.940337
ARAF-12	ARAF	1679	1431.33	0.852492
ARAF-13	ARAF	1531	1718	1.12214
ARAF-14	ARAF	2388.67	2205.67	0.923388
ARAF-15	ARAF	1386.33	1135	0.818706
ARAF-16	ARAF	2199.33	2225	1.01167
ARAF-17	ARAF	2000	2230.33	1.11517
ARAF-2	ARAF	1566.67	1548.67	0.988511
ARAF-3	ARAF	2773.33	2493	0.898918
ARAF-4	ARAF	1526	1343.33	0.880297
ARAF-5	ARAF	3231	3817	1.18137
ARAF-6	ARAF	1141	1383.33	1.21239
ARAF-7	ARAF	1239	1408	1.1364
ARAF-8	ARAF	701.333	721	1.02804
ARAF-9	ARAF	2200.33	2122.33	0.964551
ATM-1	ATM	1707.67	1173.33	0.687097
ATM-10	ATM	1634.33	1396.33	0.854375
ATM-2	ATM	1184	1272	1.07432
ATM-3	ATM	2311.33	1850	0.800404
ATM-4	ATM	1457	871.333	0.598032
ATM-5	ATM	1531.33	858.333	0.560514
ATM-6	ATM	1445	1809.67	1.25236
ATM-7	ATM	1228	1493	1.2158
ATM-8	ATM	1271.33	1293.67	1.01757
ATM-9	ATM	1924.67	1267.67	0.658642
ATR-1	ATR	1045.33	826	0.790179
ATR-10	ATR	1196	714	0.59699
ATR-2	ATR	2798	1311	0.468549
ATR-3	ATR	2152.33	1689.67	0.785039
ATR-4	ATR	1063.33	829	0.779624
ATR-5	ATR	2874.33	3677	1.27925
ATR-6	ATR	709.667	210.667	0.296853
ATR-7	ATR	1263.33	538.667	0.426385
ATR-8	ATR	742.333	759.333	1.0229
ATR-9	ATR	1676.67	1149.33	0.685487
AURKA-1	AURKA	280.667	141	0.502375
AURKA-10	AURKA	780	645.333	0.82735
AURKA-2	AURKA	1172	1000	0.853242
AURKA-3	AURKA	198.667	123.667	0.622483
AURKA-4	AURKA	389.333	220	0.565068
AURKA-5	AURKA	454.333	224	0.49303
AURKA-6	AURKA	591.667	518.333	0.876056
AURKA-7	AURKA	1846.33	1970.67	1.06734
AURKA-8	AURKA	1122.67	806.333	0.71823
AURKA-9	AURKA	1211.33	1520.33	1.25509
AURKB-1	AURKB	1535.67	1354.33	0.881919
AURKB-10	AURKB	1114.67	1276.67	1.14533
AURKB-11	AURKB	549	548.333	0.998786
AURKB-12	AURKB	1664.67	973.667	0.584902
AURKB-13	AURKB	1352.67	1197.33	0.885165
AURKB-14	AURKB	1486.33	1204.67	0.810496
AURKB-15	AURKB	1293	914.667	0.707399
AURKB-16	AURKB	825	496.667	0.60202
AURKB-2	AURKB	1110	1108	0.998198
AURKB-3	AURKB	1577.67	1486	0.941897
AURKB-4	AURKB	1586	1632	1.029
AURKB-5	AURKB	2271.67	2269.33	0.998973
AURKB-6	AURKB	426.667	253.333	0.59375
AURKB-7	AURKB	2756	2159.67	0.783624
AURKB-8	AURKB	1674	1198	0.715651
AURKB-9	AURKB	1423.33	998	0.701171
AURKC-1	AURKC	1877.67	2302	1.22599
AURKC-10	AURKC	1862.67	1992.67	1.06979
AURKC-2	AURKC	2784.67	2766	0.993297
AURKC-3	AURKC	1325.67	1561.67	1.17802
AURKC-4	AURKC	1844.33	1808.33	0.980481
AURKC-5	AURKC	2587.33	3569.67	1.37967
AURKC-6	AURKC	2864.33	2598	0.907017
AURKC-7	AURKC	1575.33	1780.33	1.13013
AURKC-8	AURKC	1488.67	1665	1.11845
AURKC-9	AURKC	1703.67	2117.33	1.24281
AXL-1	AXL	1500.67	1312.67	0.874722
AXL-10	AXL	1632	1390	0.851716
AXL-11	AXL	2422.67	2341	0.966291
AXL-12	AXL	1071	1139.67	1.06411
AXL-13	AXL	2582	3769.33	1.45985
AXL-14	AXL	910.333	676.667	0.743317
AXL-15	AXL	3556.67	3617.67	1.01715
AXL-16	AXL	2750.67	3171.67	1.15305
AXL-2	AXL	2201.67	2042	0.927479
AXL-3	AXL	1163	1151.67	0.990255
AXL-4	AXL	1810	1845	1.01934
AXL-5	AXL	2107.67	2647.67	1.25621
AXL-6	AXL	1677.33	1508	0.899046
AXL-7	AXL	2023.67	1798.33	0.888651
AXL-8	AXL	1099.33	1018.67	0.926622
AXL-9	AXL	2177	2382.33	1.09432
BCKDK-1	BCKDK	448.667	363	0.809064
BCKDK-10	BCKDK	2711.67	2832.33	1.0445
BCKDK-11	BCKDK	1511.33	1499.67	0.992281
BCKDK-2	BCKDK	2016.67	1683.67	0.834876
BCKDK-3	BCKDK	1778	1941.33	1.09186
BCKDK-4	BCKDK	1642.67	1749	1.06473
BCKDK-5	BCKDK	1466	1462.67	0.997726
BCKDK-6	BCKDK	1038.33	971.333	0.935474
BCKDK-7	BCKDK	1125.33	1053.67	0.936315
BCKDK-8	BCKDK	1869	1581.67	0.846264
BCKDK-9	BCKDK	466.667	585	1.25357
BLK-1	BLK	2102.33	2140.33	1.01808
BLK-10	BLK	1234.33	1363.67	1.10478
BLK-2	BLK	1685	1871.33	1.11058
BLK-3	BLK	1882	2012	1.06908
BLK-4	BLK	1336.33	1480.67	1.10801
BLK-5	BLK	3573.33	3523.33	0.986007
BLK-6	BLK	1338.33	1489	1.11258
BLK-7	BLK	988.667	1069.33	1.08159
BLK-8	BLK	3082	3106.67	1.008
BLK-9	BLK	2070.33	2547.67	1.23056
BMP2K-1	BMP2K	656.667	753.333	1.14721
BMP2K-10	BMP2K	2079.67	1955.33	0.940215
BMP2K-11	BMP2K	1701.33	1652.33	0.971199
BMP2K-2	BMP2K	509.333	464.333	0.911649
BMP2K-3	BMP2K	842.333	967	1.148
BMP2K-4	BMP2K	341.333	320.333	0.938477
BMP2K-5	BMP2K	3372.67	3272.67	0.97035
BMP2K-6	BMP2K	808	654.333	0.809818
BMP2K-7	BMP2K	4246.33	4222	0.99427
BMP2K-8	BMP2K	965	810.333	0.839724
BMP2K-9	BMP2K	1407	1287.67	0.915186
BMPR1A-1	BMPR1A	973.667	936.667	0.961999
BMPR1A-10	BMPR1A	1910	2378	1.24503
BMPR1A-2	BMPR1A	148.333	184.333	1.2427
BMPR1A-3	BMPR1A	2437.33	2748.33	1.1276
BMPR1A-4	BMPR1A	726.333	954	1.31345
BMPR1A-5	BMPR1A	1824.67	1874.33	1.02722
BMPR1A-6	BMPR1A	3130.67	3624.67	1.15779
BMPR1A-7	BMPR1A	2212	2440.33	1.10322
BMPR1A-8	BMPR1A	1214.67	1331	1.09577
BMPR1A-9	BMPR1A	588.667	520	0.883352
BMPR1B-1	BMPR1B	1379	1472.67	1.06792
BMPR1B-10	BMPR1B	2514.33	2463	0.979584
BMPR1B-2	BMPR1B	1696.67	1789	1.05442
BMPR1B-3	BMPR1B	2112.33	2125	1.006
BMPR1B-4	BMPR1B	2052.67	2254	1.09808
BMPR1B-5	BMPR1B	2510.33	2833.33	1.12867
BMPR1B-6	BMPR1B	1840.33	2134.33	1.15975
BMPR1B-7	BMPR1B	2262	2388.33	1.05585
BMPR1B-8	BMPR1B	1273.67	1376	1.08035
BMPR1B-9	BMPR1B	1726.67	1774.33	1.02761
BMPR2-1	BMPR2	885	930	1.05085
BMPR2-10	BMPR2	994.667	808.667	0.813003
BMPR2-2	BMPR2	1075.33	1351.33	1.25666
BMPR2-3	BMPR2	741.333	708.333	0.955486
BMPR2-4	BMPR2	2521	2318	0.919476
BMPR2-5	BMPR2	2792.33	2611.33	0.93518
BMPR2-6	BMPR2	2655.67	2325.33	0.875612
BMPR2-7	BMPR2	1018.67	934.333	0.917212
BMPR2-8	BMPR2	1352.67	1144	0.845737
BMPR2-9	BMPR2	516	850	1.64729
BMX-1	BMX	1996	2404.33	1.20458
BMX-10	BMX	779.333	914	1.1728
BMX-2	BMX	2228	2396	1.0754
BMX-3	BMX	1555.33	1799.33	1.15688
BMX-4	BMX	2685	3017	1.12365
BMX-5	BMX	1971	2081.67	1.05615
BMX-6	BMX	2087	2167.67	1.03865
BMX-7	BMX	2362.33	2846	1.20474
BMX-8	BMX	1434	1462	1.01953
BMX-9	BMX	2249.67	2495.67	1.10935
BRAF-1	BRAF	1228	1281.67	1.0437
BRAF-10	BRAF	2965	3089.33	1.04193
BRAF-2	BRAF	516.333	455.333	0.881859
BRAF-3	BRAF	1576.67	1390	0.881607
BRAF-4	BRAF	761	890.333	1.16995
BRAF-5	BRAF	2543.33	2859	1.12412
BRAF-6	BRAF	1330	1702.33	1.27995
BRAF-7	BRAF	2022.33	2218.67	1.09708
BRAF-8	BRAF	1385	1354	0.977617
BRAF-9	BRAF	1708.33	1348	0.789073
BRSK1-1	BRSK1	1109.67	1072	0.966056
BRSK1-10	BRSK1	1553	1313	0.84546
BRSK1-2	BRSK1	1419.67	1741	1.22634
BRSK1-3	BRSK1	1210.33	890	0.735335
BRSK1-4	BRSK1	1488.33	1611.67	1.08287
BRSK1-5	BRSK1	1367.67	1258	0.919815
BRSK1-6	BRSK1	1302	1283	0.985407
BRSK1-7	BRSK1	1105.67	1276.67	1.15466
BRSK1-8	BRSK1	2420.67	2420.33	0.999862
BRSK1-9	BRSK1	1225	1384.67	1.13034
BRSK2-1	BRSK2	1857.33	1950	1.04989
BRSK2-10	BRSK2	2626.67	2644.67	1.00685
BRSK2-11	BRSK2	1270.67	1034	0.813746
BRSK2-12	BRSK2	1351.33	1503	1.11223
BRSK2-13	BRSK2	1813.67	1777	0.979783
BRSK2-14	BRSK2	2252.33	1973.33	0.876128
BRSK2-15	BRSK2	2005.33	2032.33	1.01346
BRSK2-16	BRSK2	1156	1357.33	1.17416
BRSK2-17	BRSK2	1632.33	1454.67	0.891158
BRSK2-2	BRSK2	1726	1444.33	0.83681
BRSK2-3	BRSK2	2912.67	2919.67	1.0024
BRSK2-4	BRSK2	1568.67	1555.33	0.9915
BRSK2-5	BRSK2	1318	1156.33	0.877339
BRSK2-6	BRSK2	1620.33	1508.67	0.931084
BRSK2-7	BRSK2	925.667	975.667	1.05402
BRSK2-8	BRSK2	1766.33	2291	1.29704
BRSK2-9	BRSK2	4206.67	4411.33	1.04865
BTK-1	BTK	1477.33	1357.33	0.918773
BTK-10	BTK	1188.67	1133	0.953169
BTK-2	BTK	426.333	394	0.924159
BTK-3	BTK	1967.33	1916.33	0.974077
BTK-4	BTK	3618	4199.33	1.16068
BTK-5	BTK	3636	3480	0.957096
BTK-6	BTK	711	755.667	1.06282
BTK-7	BTK	640	543	0.848437
BTK-8	BTK	2181.33	2206.67	1.01161
BTK-9	BTK	1782	1602	0.89899
BUB1-1	BUB1	151.333	112.333	0.742291
BUB1-10	BUB1	1457	958	0.657515
BUB1-11	BUB1	1687.33	1121.67	0.664757
BUB1-12	BUB1	921.333	806.333	0.875181
BUB1-2	BUB1	573	344.667	0.601513
BUB1-3	BUB1	169.333	95.3333	0.562992
BUB1-4	BUB1	739.667	461.667	0.624155
BUB1-5	BUB1	1834.33	927	0.505361
BUB1-6	BUB1	955.333	573.333	0.60014
BUB1-7	BUB1	641.333	286.667	0.446985
BUB1-8	BUB1	3486.67	2770	0.794455
BUB1-9	BUB1	2198.33	2206	1.00349
BUB1B-1	BUB1B	2101.67	1351.67	0.64314
BUB1B-10	BUB1B	2546.67	1404.67	0.551571
BUB1B-2	BUB1B	974.333	670.667	0.688334
BUB1B-3	BUB1B	1649.67	932.667	0.565367
BUB1B-4	BUB1B	3069.67	2410.33	0.78521
BUB1B-5	BUB1B	2171	1171.33	0.539536
BUB1B-6	BUB1B	1795.67	1034.33	0.576016
BUB1B-7	BUB1B	1908.67	2416.33	1.26598
BUB1B-8	BUB1B	1987	1759.33	0.885422
BUB1B-9	BUB1B	1174.33	635.333	0.541016
C9orf96-1	C9orf96	1729.67	1787.33	1.03334
C9orf96-10	C9orf96	660	829.333	1.25657
C9orf96-2	C9orf96	2497.67	2329	0.93247
C9orf96-3	C9orf96	2443.67	2706.67	1.10763
C9orf96-4	C9orf96	1809.33	2111.33	1.16691
C9orf96-5	C9orf96	2098.33	2576.33	1.2278
C9orf96-6	C9orf96	647.333	682.333	1.05407
C9orf96-7	C9orf96	1304.33	1392.67	1.06772
C9orf96-8	C9orf96	1409.67	1588	1.12651
C9orf96-9	C9orf96	2192.67	1765.67	0.80526
CAMK1-1	CAMK1	1034.67	1174.33	1.13499
CAMK1-10	CAMK1	2123.33	2033	0.957457
CAMK1-2	CAMK1	1095	1482	1.35342
CAMK1-3	CAMK1	1977.33	2218	1.12171
CAMK1-4	CAMK1	1485.67	1763	1.18667
CAMK1-5	CAMK1	2115	2169	1.02553
CAMK1-6	CAMK1	1172.33	1081	0.922093
CAMK1-7	CAMK1	1703.67	1732	1.01663
CAMK1-8	CAMK1	2301	2340.67	1.01724
CAMK1-9	CAMK1	2781	2634.33	0.947261
CAMK1D-1	CAMK1D	2343.67	2525.67	1.07766
CAMK1D-10	CAMK1D	1633	1929.33	1.18147
CAMK1D-2	CAMK1D	2318.67	2801	1.20802
CAMK1D-3	CAMK1D	2178.67	2383.67	1.09409
CAMK1D-4	CAMK1D	2007.33	2531.33	1.26104
CAMK1D-5	CAMK1D	2620	2711.67	1.03499
CAMK1D-6	CAMK1D	1241.67	1502.67	1.2102
CAMK1D-7	CAMK1D	1314	1338.33	1.01852
CAMK1D-8	CAMK1D	683.667	610.667	0.893223
CAMK1D-9	CAMK1D	1406.33	1671.33	1.18843
CAMK1G-1	CAMK1G	1002.33	995	0.992684
CAMK1G-10	CAMK1G	1548.33	2036.67	1.31539
CAMK1G-2	CAMK1G	2164.67	2265	1.04635
CAMK1G-3	CAMK1G	2424	2612	1.07756
CAMK1G-4	CAMK1G	769	944.333	1.228
CAMK1G-5	CAMK1G	680.667	732.667	1.0764
CAMK1G-6	CAMK1G	1856	1544.33	0.832076
CAMK1G-7	CAMK1G	1371	1398.33	1.01994
CAMK1G-8	CAMK1G	1528.33	1412.67	0.924318
CAMK1G-9	CAMK1G	1382.67	1295.33	0.936837
CAMK2A-1	CAMK2A	472.667	433.667	0.917489
CAMK2A-10	CAMK2A	2323	2612.33	1.12455
CAMK2A-2	CAMK2A	1300	1527.33	1.17487
CAMK2A-3	CAMK2A	720.333	996.333	1.38316
CAMK2A-4	CAMK2A	1286.33	1014.67	0.788805
CAMK2A-5	CAMK2A	2251.33	2419	1.07447
CAMK2A-6	CAMK2A	1260	966.333	0.766931
CAMK2A-7	CAMK2A	1463.33	1613.67	1.10273
CAMK2A-8	CAMK2A	2549.67	2583.67	1.01334
CAMK2A-9	CAMK2A	3400.67	3735.33	1.09841
CAMK2B-1	CAMK2B	1449.67	1353	0.933318
CAMK2B-10	CAMK2B	1112.33	1207.67	1.08571
CAMK2B-11	CAMK2B	2018	1903.33	0.943178
CAMK2B-12	CAMK2B	1486	1277	0.859354
CAMK2B-2	CAMK2B	2254.67	2099.33	0.931106
CAMK2B-3	CAMK2B	2428.33	2188	0.90103
CAMK2B-4	CAMK2B	3953	4505	1.13964
CAMK2B-5	CAMK2B	1226.67	1311.33	1.06902
CAMK2B-6	CAMK2B	1367.33	1513.33	1.10678
CAMK2B-7	CAMK2B	737	728.667	0.988693
CAMK2B-8	CAMK2B	2216.33	2526.67	1.14002
CAMK2B-9	CAMK2B	1098.33	1033.67	0.941123
CAMK2D-1	CAMK2D	2484.67	2399.67	0.96579
CAMK2D-10	CAMK2D	603.333	653	1.08232
CAMK2D-2	CAMK2D	1178.33	1249	1.05997
CAMK2D-3	CAMK2D	272	284.333	1.04534
CAMK2D-4	CAMK2D	2005.33	1910.33	0.952626
CAMK2D-5	CAMK2D	2039.67	2117.67	1.03824
CAMK2D-6	CAMK2D	736	715.667	0.972373
CAMK2D-7	CAMK2D	1479.67	1789.33	1.20928
CAMK2D-8	CAMK2D	2310.33	2783.33	1.20473
CAMK2D-9	CAMK2D	699	1027.33	1.46972
CAMK2G-1	CAMK2G	1149	1325	1.15318
CAMK2G-10	CAMK2G	1678.67	1545	0.920373
CAMK2G-11	CAMK2G	1158	1254	1.0829
CAMK2G-12	CAMK2G	848.333	844.333	0.995285
CAMK2G-2	CAMK2G	2248.67	2192	0.9748
CAMK2G-3	CAMK2G	2063.67	1869	0.90567
CAMK2G-4	CAMK2G	2042.67	1834	0.897846
CAMK2G-5	CAMK2G	5060	6110	1.20751
CAMK2G-6	CAMK2G	948	1037	1.09388
CAMK2G-7	CAMK2G	1211	1076.33	0.888797
CAMK2G-8	CAMK2G	2077.33	2238.67	1.07766
CAMK2G-9	CAMK2G	2862	2535.33	0.885861
CAMK4-1	CAMK4	2114	1895.67	0.89672
CAMK4-10	CAMK4	1633.67	1966	1.20343
CAMK4-2	CAMK4	4145.33	4277.33	1.03184
CAMK4-3	CAMK4	1589	1586.67	0.998532
CAMK4-4	CAMK4	1657.67	1859.67	1.12186
CAMK4-5	CAMK4	1709.33	1558	0.911466
CAMK4-6	CAMK4	2091.67	2175.67	1.04016
CAMK4-7	CAMK4	1406.67	1553.67	1.1045
CAMK4-8	CAMK4	2370.67	2451.33	1.03403
CAMK4-9	CAMK4	694.333	866.667	1.2482
CAMKK1-1	CAMKK1	806.667	834.333	1.0343
CAMKK1-10	CAMKK1	1380	1121.67	0.812802
CAMKK1-11	CAMKK1	1326.33	1302.33	0.981905
CAMKK1-12	CAMKK1	1379.67	1446	1.04808
CAMKK1-2	CAMKK1	1344.67	1541.33	1.14626
CAMKK1-3	CAMKK1	1208	1397	1.15646
CAMKK1-4	CAMKK1	2078.67	1961	0.943393
CAMKK1-5	CAMKK1	2107.67	2110.33	1.00127
CAMKK1-6	CAMKK1	825.667	793	0.960436
CAMKK1-7	CAMKK1	2183	1689.33	0.773859
CAMKK1-8	CAMKK1	1933.33	1524.67	0.788621
CAMKK1-9	CAMKK1	1696.67	1546	0.911198
CAMKK2-1	CAMKK2	1552.33	1138.33	0.733305
CAMKK2-10	CAMKK2	1810.33	1616.67	0.893022
CAMKK2-11	CAMKK2	757	521	0.688243
CAMKK2-12	CAMKK2	2808.67	2238.33	0.796938
CAMKK2-13	CAMKK2	1384.67	1565.67	1.13072
CAMKK2-2	CAMKK2	1898.67	1951.33	1.02774
CAMKK2-3	CAMKK2	2162	1666.33	0.770737
CAMKK2-4	CAMKK2	2909.33	2824	0.970669
CAMKK2-5	CAMKK2	1109.67	1166	1.05077
CAMKK2-6	CAMKK2	711.333	700.667	0.985005
CAMKK2-7	CAMKK2	2246	2527.33	1.12526
CAMKK2-8	CAMKK2	774	568	0.73385
CAMKK2-9	CAMKK2	1543	1360.67	0.881832
CAMKV-1	CAMKV	1766	2186.67	1.2382
CAMKV-10	CAMKV	3705	4276.67	1.1543
CAMKV-2	CAMKV	765	735.667	0.961656
CAMKV-3	CAMKV	1085.67	1135.67	1.04605
CAMKV-4	CAMKV	2349	2539.33	1.08103
CAMKV-5	CAMKV	1814	1675	0.923374
CAMKV-6	CAMKV	697	612	0.878049
CAMKV-7	CAMKV	1443.67	1650	1.14292
CAMKV-8	CAMKV	2568	2735	1.06503
CAMKV-9	CAMKV	1931	1655.67	0.857414
CASK-1	CASK	1342.33	999	0.744226
CASK-10	CASK	1486	1109	0.746299
CASK-2	CASK	971.667	819.667	0.843568
CASK-3	CASK	1393	1286.67	0.923666
CASK-4	CASK	2021	1647.67	0.815273
CASK-5	CASK	3744.33	3347.33	0.893973
CASK-6	CASK	2147.33	2082.67	0.969885
CASK-7	CASK	810.667	706.333	0.871299
CASK-8	CASK	2752.33	2234.67	0.811917
CASK-9	CASK	2791	1915.67	0.686373
CDC42BPA-1	CDC42BPA	607.667	782.667	1.28799
CDC42BPA-10	CDC42BPA	927.333	983	1.06003
CDC42BPA-11	CDC42BPA	1479.33	1478.67	0.999549
CDC42BPA-12	CDC42BPA	1290	1045.33	0.810336
CDC42BPA-2	CDC42BPA	1634.67	1531.33	0.936786
CDC42BPA-3	CDC42BPA	574.667	681	1.18503
CDC42BPA-4	CDC42BPA	1058	895.333	0.846251
CDC42BPA-5	CDC42BPA	1242	1093.33	0.880301
CDC42BPA-6	CDC42BPA	1545.33	1549.33	1.00259
CDC42BPA-7	CDC42BPA	1108.33	1076.67	0.971429
CDC42BPA-8	CDC42BPA	1323	1234	0.932729
CDC42BPA-9	CDC42BPA	1170.67	1222.67	1.04442
CDC42BPB-1	CDC42BPB	2309.33	2208.33	0.956264
CDC42BPB-10	CDC42BPB	2251.33	2403.67	1.06766
CDC42BPB-2	CDC42BPB	662.667	772.333	1.16549
CDC42BPB-3	CDC42BPB	1517.67	1711	1.12739
CDC42BPB-4	CDC42BPB	2907	2835.33	0.975347
CDC42BPB-5	CDC42BPB	1954	2187.33	1.11941
CDC42BPB-6	CDC42BPB	1970.67	2134.67	1.08322
CDC42BPB-7	CDC42BPB	1812	2007.33	1.1078
CDC42BPB-8	CDC42BPB	625.333	528.333	0.844883
CDC42BPB-9	CDC42BPB	1593.67	2233.67	1.40159
CDC42BPG-1	CDC42BPG	1627	1468.67	0.902684
CDC42BPG-10	CDC42BPG	684	798	1.16667
CDC42BPG-2	CDC42BPG	441.667	483	1.09358
CDC42BPG-3	CDC42BPG	1887	1454.67	0.770889
CDC42BPG-4	CDC42BPG	974	1228.33	1.26112
CDC42BPG-5	CDC42BPG	1425.67	1073.33	0.752864
CDC42BPG-6	CDC42BPG	1741	1704	0.978748
CDC42BPG-7	CDC42BPG	1028.67	841.333	0.817887
CDC42BPG-8	CDC42BPG	1119	906.667	0.810247
CDC42BPG-9	CDC42BPG	1189.67	1071	0.900252
CDC7-1	CDC7	629	199.667	0.317435
CDC7-10	CDC7	1636.33	967.333	0.591159
CDC7-2	CDC7	898	612.333	0.681886
CDC7-3	CDC7	1868	531.667	0.284618
CDC7-4	CDC7	752.667	316	0.419841
CDC7-5	CDC7	614.333	432.667	0.704286
CDC7-6	CDC7	2540.67	1680.67	0.661506
CDC7-7	CDC7	1477.67	1065	0.720731
CDC7-8	CDC7	775	582	0.750968
CDC7-9	CDC7	1069.33	715.333	0.668953
CDK10-1	CDK10	593	529.333	0.892636
CDK10-10	CDK10	2486.67	3343.67	1.34464
CDK10-11	CDK10	3966.33	2755.33	0.69468
CDK10-12	CDK10	1862.67	1384	0.743021
CDK10-13	CDK10	1357	1017	0.749447
CDK10-14	CDK10	679	702.667	1.03486
CDK10-15	CDK10	1625.67	903.333	0.555669
CDK10-2	CDK10	934.667	710.333	0.759986
CDK10-3	CDK10	1266	1006.33	0.794892
CDK10-4	CDK10	874.333	1204.33	1.37743
CDK10-5	CDK10	2959	2110.33	0.713191
CDK10-6	CDK10	115.667	55.6667	0.481268
CDK10-7	CDK10	1029.33	910.667	0.884715
CDK10-8	CDK10	2255.33	1422.33	0.630653
CDK10-9	CDK10	1454	1022.33	0.703118
CDK1-1	CDK1	379	158.333	0.417766
CDK1-10	CDK1	1654.67	1237.33	0.747784
CDK1-11	CDK1	2230.33	1072.33	0.480795
CDK1-12	CDK1	3886	2472.33	0.636215
CDK1-13	CDK1	766.333	539.333	0.703784
CDK1-14	CDK1	1071	455.667	0.425459
CDK1-15	CDK1	373.333	282.667	0.757143
CDK1-16	CDK1	929.667	447.667	0.481535
CDK11B-1	CDK11B	2759.33	1821	0.659942
CDK11B-10	CDK11B	1159.33	475	0.409718
CDK11B-11	CDK11B	719.333	389	0.540778
CDK11B-12	CDK11B	832.667	760.667	0.913531
CDK11B-13	CDK11B	1165	1051	0.902146
CDK11B-14	CDK11B	1855.33	1027	0.553539
CDK11B-15	CDK11B	1814.67	1204.67	0.66385
CDK11B-16	CDK11B	1377	428	0.310821
CDK11B-17	CDK11B	1401.67	702.667	0.501308
CDK11B-18	CDK11B	1542.33	715	0.463583
CDK11B-19	CDK11B	1338.67	931.333	0.695717
CDK11B-2	CDK11B	1552.67	1197	0.770932
CDK11B-20	CDK11B	2979	2914	0.978181
CDK11B-21	CDK11B	2437.67	1742	0.714618
CDK11B-3	CDK11B	741	408	0.550607
CDK11B-4	CDK11B	1576	875	0.555203
CDK11B-5	CDK11B	924	921.667	0.997475
CDK11B-6	CDK11B	1962.67	1670.67	0.851223
CDK11B-7	CDK11B	3065	1661.33	0.542034
CDK11B-8	CDK11B	2468	2693.33	1.0913
CDK11B-9	CDK11B	409.333	198.667	0.485342
CDK1-2	CDK1	577	276.333	0.478914
CDK12-1	CDK12	647	284.667	0.439979
CDK12-10	CDK12	1471.33	948	0.644314
CDK12-2	CDK12	2313	1068.33	0.461882
CDK12-3	CDK12	778.667	449	0.576627
CDK12-4	CDK12	1333.67	833.333	0.624844
CDK12-5	CDK12	2948.33	1642.67	0.557151
CDK12-6	CDK12	655.667	398.333	0.607524
CDK12-7	CDK12	738.333	391	0.529571
CDK12-8	CDK12	400.667	307	0.766223
CDK12-9	CDK12	1105	622.333	0.563198
CDK1-3	CDK1	457	268	0.586433
CDK13-1	CDK13	891.333	583	0.654076
CDK13-10	CDK13	716	504.333	0.704376
CDK13-2	CDK13	1800	1037	0.576111
CDK13-3	CDK13	1021	864.667	0.846882
CDK13-4	CDK13	429.667	336.333	0.782777
CDK13-5	CDK13	1123	839.667	0.7477
CDK13-6	CDK13	693.667	619	0.892359
CDK13-7	CDK13	538.667	447.333	0.830446
CDK13-8	CDK13	1137.33	922.333	0.810961
CDK13-9	CDK13	1986.67	1656.67	0.833893
CDK1-4	CDK1	674	275	0.408012
CDK14-1	CDK14	639.667	762.333	1.19177
CDK14-10	CDK14	1984.33	1817.33	0.915841
CDK14-2	CDK14	1587.67	1813.67	1.14235
CDK14-3	CDK14	1924.33	2075.67	1.07864
CDK14-4	CDK14	1736.33	1760	1.01363
CDK14-5	CDK14	870.333	863.667	0.99234
CDK14-6	CDK14	1738.33	1695.67	0.975455
CDK14-7	CDK14	2400	2473	1.03042
CDK14-8	CDK14	1521.33	1835.67	1.20662
CDK14-9	CDK14	2497.33	2803.67	1.12266
CDK1-5	CDK1	587	458.667	0.781374
CDK15-1	CDK15	535	541	1.01121
CDK15-10	CDK15	1045.33	1180.67	1.12946
CDK15-11	CDK15	4168.33	4169	1.00016
CDK15-12	CDK15	2706.67	2903.33	1.07266
CDK15-13	CDK15	1942.33	2046	1.05337
CDK15-14	CDK15	2060.33	2031	0.985763
CDK15-2	CDK15	1666	1998.33	1.19948
CDK15-3	CDK15	1699	1797.33	1.05788
CDK15-4	CDK15	2284	2876	1.25919
CDK15-5	CDK15	4202	3930.33	0.935348
CDK15-6	CDK15	1346.67	1681	1.24827
CDK15-7	CDK15	1491.67	1711.33	1.14726
CDK15-8	CDK15	1647	1584	0.961749
CDK15-9	CDK15	1644	1634	0.993917
CDK1-6	CDK1	1231.67	460	0.373478
CDK16-1	CDK16	1457	995.667	0.683368
CDK16-10	CDK16	1273	1052.33	0.826656
CDK16-11	CDK16	1127	1157	1.02662
CDK16-12	CDK16	1262.67	1220.33	0.966473
CDK16-13	CDK16	958.667	1007	1.05042
CDK16-14	CDK16	1469	1255.67	0.854776
CDK16-2	CDK16	2868.33	2874.67	1.00221
CDK16-3	CDK16	1720.33	1498.67	0.871149
CDK16-4	CDK16	945.667	1157	1.22348
CDK16-5	CDK16	3710.67	4403.33	1.18667
CDK16-6	CDK16	2598.67	2939	1.13096
CDK16-7	CDK16	2030.67	2558.33	1.25985
CDK16-8	CDK16	1409	1009	0.716111
CDK16-9	CDK16	2022.67	1609.33	0.795649
CDK1-7	CDK1	2205.67	1161.33	0.526523
CDK17-1	CDK17	2188	1845.33	0.843388
CDK17-10	CDK17	612	443.333	0.724401
CDK17-2	CDK17	1461	1111.33	0.760666
CDK17-3	CDK17	2549	2367.67	0.928861
CDK17-4	CDK17	1810.67	1648.33	0.910346
CDK17-5	CDK17	3105	3006	0.968116
CDK17-6	CDK17	1108	1273.33	1.14922
CDK17-7	CDK17	2075	1751	0.843855
CDK17-8	CDK17	1995	1740.33	0.872348
CDK17-9	CDK17	1316	1194.67	0.907801
CDK1-8	CDK1	818.667	378.667	0.462541
CDK18-1	CDK18	1591.67	1250.67	0.785759
CDK18-10	CDK18	2391.33	2208	0.923334
CDK18-11	CDK18	1950.33	1766.67	0.905828
CDK18-2	CDK18	2899.33	2378.33	0.820304
CDK18-3	CDK18	2088.67	2264.33	1.0841
CDK18-4	CDK18	1758.33	1806.33	1.0273
CDK18-5	CDK18	1184.67	1496.67	1.26337
CDK18-6	CDK18	1302.33	1511.67	1.16074
CDK18-7	CDK18	1255.67	1170.33	0.932041
CDK18-8	CDK18	1779.67	1281	0.719798
CDK18-9	CDK18	2600.67	2730.33	1.04986
CDK1-9	CDK1	256.333	35.6667	0.139142
CDK19-1	CDK19	1508	1714.67	1.13705
CDK19-10	CDK19	1338.33	1485.67	1.11009
CDK19-2	CDK19	1500.67	1811.67	1.20724
CDK19-3	CDK19	807.333	872.667	1.08092
CDK19-4	CDK19	2326.67	2308.67	0.992264
CDK19-5	CDK19	1077	1134.33	1.05323
CDK19-6	CDK19	2067.67	2448.33	1.1841
CDK19-7	CDK19	1598.33	1769.67	1.10719
CDK19-8	CDK19	873.667	947	1.08394
CDK19-9	CDK19	1134.67	1419.67	1.25118
CDK20-1	CDK20	1030	1272.33	1.23528
CDK20-10	CDK20	2465	2604.33	1.05652
CDK20-11	CDK20	2215	2208.67	0.997141
CDK20-2	CDK20	2300	2235	0.971739
CDK20-3	CDK20	1722	1974.67	1.14673
CDK20-4	CDK20	1699.67	1744.33	1.02628
CDK20-5	CDK20	2492.33	2394.67	0.960813
CDK20-6	CDK20	1309.67	1179	0.900229
CDK20-7	CDK20	1716.33	1649.67	0.961158
CDK20-8	CDK20	2536.67	3024	1.19212
CDK20-9	CDK20	1949.67	1903.67	0.976406
CDK2-1	CDK2	988.333	459.667	0.465093
CDK2-10	CDK2	1491.33	1036.67	0.695127
CDK2-2	CDK2	1937.33	1879.67	0.970234
CDK2-3	CDK2	2238.33	1689	0.754579
CDK2-4	CDK2	1336.33	994	0.743826
CDK2-5	CDK2	2015.33	1597.33	0.79259
CDK2-6	CDK2	2789.67	2357.33	0.845023
CDK2-7	CDK2	515	375.333	0.728803
CDK2-8	CDK2	958.667	638.333	0.665855
CDK2-9	CDK2	430.333	441	1.02479
CDK3-1	CDK3	1287.67	1176.33	0.913539
CDK3-10	CDK3	1351.33	915.333	0.677356
CDK3-2	CDK3	1302.33	1013.33	0.778091
CDK3-3	CDK3	806.333	1085.67	1.34642
CDK3-4	CDK3	2622	2339.67	0.892321
CDK3-5	CDK3	1724	1486.67	0.862336
CDK3-6	CDK3	2036	1576.67	0.774394
CDK3-7	CDK3	1287.33	1192	0.925945
CDK3-8	CDK3	2020.33	2152.67	1.0655
CDK3-9	CDK3	1167	1295	1.10968
CDK4-1	CDK4	2202.67	1690.33	0.767403
CDK4-10	CDK4	2630.67	1784.67	0.678409
CDK4-2	CDK4	2273.33	1690.33	0.743548
CDK4-3	CDK4	1158	805.333	0.695452
CDK4-4	CDK4	834.667	984.667	1.17971
CDK4-5	CDK4	174.333	126.333	0.724665
CDK4-6	CDK4	982	645.667	0.657502
CDK4-7	CDK4	1087.67	688.333	0.632853
CDK4-8	CDK4	689.333	579.333	0.840426
CDK4-9	CDK4	1419	1008.33	0.710594
CDK5-1	CDK5	1658	1777.33	1.07197
CDK5-10	CDK5	618	795	1.28641
CDK5-11	CDK5	2023.67	2704.33	1.33635
CDK5-12	CDK5	1076.67	1089.67	1.01207
CDK5-13	CDK5	348	406	1.16667
CDK5-14	CDK5	1482.67	1984.67	1.33858
CDK5-2	CDK5	2023.33	2399	1.18567
CDK5-3	CDK5	1299	1442.33	1.11034
CDK5-4	CDK5	2463	2696.67	1.09487
CDK5-5	CDK5	1095	1255.33	1.14642
CDK5-6	CDK5	2937.67	2780	0.946329
CDK5-7	CDK5	930.333	992	1.06628
CDK5-8	CDK5	1677	2181.67	1.30093
CDK5-9	CDK5	1754.33	1640	0.934828
CDK6-1	CDK6	2104	1691.67	0.804024
CDK6-10	CDK6	1137	770.667	0.677807
CDK6-2	CDK6	2165	1938.33	0.895304
CDK6-3	CDK6	1865.67	1861.67	0.997856
CDK6-4	CDK6	417.333	233	0.558307
CDK6-5	CDK6	1290.33	791	0.61302
CDK6-6	CDK6	1006.33	702.333	0.697913
CDK6-7	CDK6	1081.67	822.667	0.760555
CDK6-8	CDK6	1541.33	1727.67	1.12089
CDK6-9	CDK6	2391.33	1797	0.751464
CDK7-1	CDK7	992.667	686.667	0.691739
CDK7-10	CDK7	676.333	162	0.239527
CDK7-2	CDK7	1249.33	1258.67	1.00747
CDK7-3	CDK7	1595.33	167.333	0.104889
CDK7-4	CDK7	721.333	511	0.70841
CDK7-5	CDK7	2007.33	1478	0.7363
CDK7-6	CDK7	2075.33	1101.33	0.530678
CDK7-7	CDK7	895.667	396	0.442129
CDK7-8	CDK7	1219.33	698	0.572444
CDK7-9	CDK7	2563.67	1802.33	0.70303
CDK8-1	CDK8	1075	1731	1.61023
CDK8-10	CDK8	1806.67	3245.67	1.79649
CDK8-2	CDK8	2000.33	3774	1.88669
CDK8-3	CDK8	2160	3459	1.60139
CDK8-4	CDK8	1435	2644.67	1.84297
CDK8-5	CDK8	2814.33	5532	1.96565
CDK8-6	CDK8	1274.33	2383	1.87
CDK8-7	CDK8	2669.33	5374	2.01324
CDK8-8	CDK8	1400.33	2705.33	1.93192
CDK8-9	CDK8	1464	2301.67	1.57218
CDK9-1	CDK9	2403.67	1483.33	0.617113
CDK9-10	CDK9	1542	650.667	0.421963
CDK9-2	CDK9	844	295.667	0.350316
CDK9-3	CDK9	1873.33	816.333	0.435765
CDK9-4	CDK9	1527.33	665.333	0.435618
CDK9-5	CDK9	1982	1219	0.615035
CDK9-6	CDK9	1212	673.667	0.555831
CDK9-7	CDK9	2529.67	1208.33	0.477665
CDK9-8	CDK9	2402	1850.67	0.770469
CDK9-9	CDK9	2719.67	790.667	0.290722
CDKL1-1	CDKL1	1684	1942	1.15321
CDKL1-10	CDKL1	923.333	931	1.0083
CDKL1-2	CDKL1	388	486.667	1.2543
CDKL1-3	CDKL1	1703.33	2039.67	1.19746
CDKL1-4	CDKL1	409	440.667	1.07742
CDKL1-5	CDKL1	2318	2279.33	0.983319
CDKL1-6	CDKL1	2082.67	2232	1.0717
CDKL1-7	CDKL1	538.667	563	1.04517
CDKL1-8	CDKL1	806.333	1076.67	1.33526
CDKL1-9	CDKL1	1091	1136	1.04125
CDKL2-1	CDKL2	305	222	0.727869
CDKL2-10	CDKL2	3233.67	3077	0.951551
CDKL2-2	CDKL2	1490	1233.67	0.827964
CDKL2-3	CDKL2	1339.33	1305.33	0.974614
CDKL2-4	CDKL2	1179	1182	1.00254
CDKL2-5	CDKL2	1598.67	1621.33	1.01418
CDKL2-6	CDKL2	1082	1192	1.10166
CDKL2-7	CDKL2	1191	1424.33	1.19591
CDKL2-8	CDKL2	1349.67	1810.33	1.34132
CDKL2-9	CDKL2	1608.67	1393	0.865935
CDKL3-1	CDKL3	2174.67	2528.33	1.16263
CDKL3-10	CDKL3	2152.33	2677	1.24377
CDKL3-11	CDKL3	1705.33	1997	1.17103
CDKL3-12	CDKL3	277.667	245.667	0.884754
CDKL3-13	CDKL3	614.333	750.333	1.22138
CDKL3-2	CDKL3	1985.33	1798.67	0.905977
CDKL3-3	CDKL3	1439.67	1628.33	1.13105
CDKL3-4	CDKL3	1051.67	1028.33	0.977813
CDKL3-5	CDKL3	618.333	878.667	1.42102
CDKL3-6	CDKL3	1517	1723.33	1.13601
CDKL3-7	CDKL3	615.333	757	1.23023
CDKL3-8	CDKL3	922	1309	1.41974
CDKL3-9	CDKL3	3031.33	3373	1.11271
CDKL4-1	CDKL4	309	360.333	1.16613
CDKL4-10	CDKL4	2396.33	2640.33	1.10182
CDKL4-2	CDKL4	2953	3327.33	1.12676
CDKL4-3	CDKL4	1364.33	1472.33	1.07916
CDKL4-4	CDKL4	1889.33	2040.67	1.0801
CDKL4-5	CDKL4	1745.33	2073.67	1.18812
CDKL4-6	CDKL4	1018.67	1014.67	0.996073
CDKL4-7	CDKL4	2656.67	3367	1.26738
CDKL4-8	CDKL4	2255.67	2546.33	1.12886
CDKL4-9	CDKL4	2776.67	2891	1.04118
CDKL5-1	CDKL5	1534	1708.33	1.11365
CDKL5-10	CDKL5	3374.33	3789	1.12289
CDKL5-11	CDKL5	683.333	880	1.2878
CDKL5-2	CDKL5	2175.33	2233	1.02651
CDKL5-3	CDKL5	749.333	688.667	0.919039
CDKL5-4	CDKL5	977	1218.67	1.24736
CDKL5-5	CDKL5	1488	1596.67	1.07303
CDKL5-6	CDKL5	1439	2087	1.45031
CDKL5-7	CDKL5	1657.33	2290	1.38174
CDKL5-8	CDKL5	1386.33	1569.33	1.132
CDKL5-9	CDKL5	2785	3363.33	1.20766
CHEK1-1	CHEK1	724	475.667	0.656998
CHEK1-10	CHEK1	817	537.667	0.658099
CHEK1-11	CHEK1	427	318.667	0.746292
CHEK1-12	CHEK1	1942.33	829.667	0.427149
CHEK1-2	CHEK1	275.333	284.333	1.03269
CHEK1-3	CHEK1	2448.33	1608	0.656773
CHEK1-4	CHEK1	1308.33	1029.33	0.786752
CHEK1-5	CHEK1	620	383.667	0.618817
CHEK1-6	CHEK1	1469.33	808.667	0.550363
CHEK1-7	CHEK1	1173.33	648.333	0.552557
CHEK1-8	CHEK1	1155.67	591.667	0.51197
CHEK1-9	CHEK1	958.333	611.667	0.638261
CHEK2-1	CHEK2	1729.33	1994.33	1.15324
CHEK2-10	CHEK2	1546.67	1787.33	1.1556
CHEK2-11	CHEK2	2469.33	3069.33	1.24298
CHEK2-12	CHEK2	1826.67	1771.67	0.969891
CHEK2-13	CHEK2	1417.67	1859.33	1.31154
CHEK2-14	CHEK2	1875	2114.33	1.12764
CHEK2-15	CHEK2	1122.33	1278	1.1387
CHEK2-16	CHEK2	1203.67	1212.33	1.0072
CHEK2-17	CHEK2	2400.67	2525.67	1.05207
CHEK2-18	CHEK2	1500.33	1645	1.09642
CHEK2-19	CHEK2	1522.67	1772	1.16375
CHEK2-2	CHEK2	1499.67	1598	1.06557
CHEK2-20	CHEK2	2643.67	2806	1.0614
CHEK2-3	CHEK2	1025.67	1487	1.44979
CHEK2-4	CHEK2	1390.33	1364	0.98106
CHEK2-5	CHEK2	3733	4112.67	1.10171
CHEK2-6	CHEK2	1650.67	1916.67	1.16115
CHEK2-7	CHEK2	598	579	0.968227
CHEK2-8	CHEK2	1642.67	1824.33	1.11059
CHEK2-9	CHEK2	1279.67	1212	0.947122
CHUK-1	CHUK	3308.33	3448.33	1.04232
CHUK-10	CHUK	1031.33	1182.33	1.14641
CHUK-2	CHUK	1871.33	1497.67	0.800321
CHUK-3	CHUK	1572.33	1374	0.873861
CHUK-4	CHUK	1693.67	1522.33	0.898839
CHUK-5	CHUK	1017.67	1197.33	1.17655
CHUK-6	CHUK	1281.33	988.333	0.771332
CHUK-7	CHUK	697.667	700.667	1.0043
CHUK-8	CHUK	1763.67	1941.33	1.10074
CHUK-9	CHUK	2468	2132.33	0.863992
CIT-1	CIT	594.667	484.333	0.814462
CIT-10	CIT	2254	1539.67	0.683082
CIT-11	CIT	744.667	461	0.619069
CIT-12	CIT	3437	3711.33	1.07982
CIT-2	CIT	1427.67	1648.33	1.15456
CIT-3	CIT	868	736.667	0.848694
CIT-4	CIT	1441.67	1444	1.00162
CIT-5	CIT	1108.67	1414	1.27541
CIT-6	CIT	747.333	350.333	0.468778
CIT-7	CIT	2552.67	1790	0.701227
CIT-8	CIT	2052.67	1746.33	0.850763
CIT-9	CIT	1321.33	1243.67	0.941221
CLK1-1	CLK1	409.667	488.333	1.19203
CLK1-10	CLK1	1257.67	1608.67	1.27909
CLK1-11	CLK1	640.667	968	1.51093
CLK1-12	CLK1	1125	1126	1.00089
CLK1-13	CLK1	4236.33	4068.33	0.960343
CLK1-14	CLK1	2293.33	2275.67	0.992297
CLK1-2	CLK1	1393	1475.67	1.05934
CLK1-3	CLK1	2158.33	2451.33	1.13575
CLK1-4	CLK1	1242.33	1484	1.19453
CLK1-5	CLK1	2505.33	2670.67	1.06599
CLK1-6	CLK1	2995.67	3088.67	1.03104
CLK1-7	CLK1	829.667	829.333	0.999598
CLK1-8	CLK1	763	637.667	0.835736
CLK1-9	CLK1	846.667	967	1.14213
CLK2-1	CLK2	684.667	522	0.762415
CLK2-10	CLK2	1236.67	834.667	0.674933
CLK2-2	CLK2	2275.33	1629.67	0.716232
CLK2-3	CLK2	2237.67	1904	0.850886
CLK2-4	CLK2	1097	1022.67	0.932239
CLK2-5	CLK2	970.333	915.667	0.943662
CLK2-6	CLK2	744.333	570	0.765786
CLK2-7	CLK2	666.667	456.667	0.685
CLK2-8	CLK2	1243	701.667	0.564495
CLK2-9	CLK2	566	333.333	0.588928
CLK3-1	CLK3	568.333	437	0.768915
CLK3-10	CLK3	727	761.667	1.04768
CLK3-11	CLK3	2767.67	2888	1.04348
CLK3-12	CLK3	759	526.667	0.693895
CLK3-2	CLK3	1997.67	1684.33	0.84315
CLK3-3	CLK3	1758.33	1412	0.803033
CLK3-4	CLK3	792	716.333	0.904461
CLK3-5	CLK3	1337.33	1167.33	0.872881
CLK3-6	CLK3	2713.67	2863.33	1.05515
CLK3-7	CLK3	1141.33	1098.33	0.962325
CLK3-8	CLK3	1865.67	1655.67	0.88744
CLK3-9	CLK3	1783.67	2001	1.12185
CLK4-1	CLK4	1934	2235.33	1.15581
CLK4-10	CLK4	2821	3117	1.10493
CLK4-2	CLK4	663.333	773.333	1.16583
CLK4-3	CLK4	1998.33	2199.67	1.10075
CLK4-4	CLK4	1523.67	1616	1.0606
CLK4-5	CLK4	1447.67	1744	1.2047
CLK4-6	CLK4	3005	3207.33	1.06733
CLK4-7	CLK4	1710	1837.33	1.07446
CLK4-8	CLK4	1434	1641.67	1.14482
CLK4-9	CLK4	926.333	983	1.06117
COPB1-1	COPB1	870.667	593	0.681087
COPB1-2	COPB1	1705.67	1282	0.751612
COPB1-3	COPB1	2384.33	1273	0.533902
COPB1-5	COPB1	1134.67	934	0.823149
COPB1-6	COPB1	3436	3081.67	0.896876
CSF1R-1	CSF1R	2656	2740.67	1.03188
CSF1R-10	CSF1R	849.667	799.333	0.940761
CSF1R-2	CSF1R	3707.67	3713.67	1.00162
CSF1R-3	CSF1R	1034	1104.33	1.06802
CSF1R-4	CSF1R	1369.67	1447.67	1.05695
CSF1R-5	CSF1R	2641	2225	0.842484
CSF1R-6	CSF1R	1854	1483.33	0.800072
CSF1R-7	CSF1R	1468	1631.67	1.11149
CSF1R-8	CSF1R	655	684.333	1.04478
CSF1R-9	CSF1R	2322.33	1878.67	0.808957
CSK-1	CSK	1266	1651	1.30411
CSK-10	CSK	2541	2538	0.998819
CSK-11	CSK	4222.67	3840	0.909378
CSK-2	CSK	1060.33	690	0.650739
CSK-3	CSK	1083.67	941.333	0.868656
CSK-4	CSK	554.333	422.667	0.762477
CSK-5	CSK	1352.67	1036.33	0.766141
CSK-6	CSK	2763	2565.33	0.928459
CSK-7	CSK	1308	1534.33	1.17304
CSK-8	CSK	642.667	660	1.02697
CSK-9	CSK	1908.67	2005	1.05047
CSNK1A1-1	CSNK1A1	1237.33	649.667	0.525054
CSNK1A1-10	CSNK1A1	1530	1315.33	0.859695
CSNK1A1-11	CSNK1A1	1164.67	1024	0.879222
CSNK1A1-12	CSNK1A1	1603	693.333	0.432522
CSNK1A1-13	CSNK1A1	917	733.667	0.800073
CSNK1A1-14	CSNK1A1	1315.67	1274.33	0.968584
CSNK1A1-15	CSNK1A1	1692.33	910.333	0.537916
CSNK1A1-16	CSNK1A1	805.333	1116.33	1.38618
CSNK1A1-17	CSNK1A1	2122.67	532.333	0.250785
CSNK1A1-18	CSNK1A1	1664.33	1807	1.08572
CSNK1A1-2	CSNK1A1	1620.67	2097.33	1.29412
CSNK1A1-3	CSNK1A1	1893	794	0.41944
CSNK1A1-4	CSNK1A1	2542.33	1566.33	0.616101
CSNK1A1-5	CSNK1A1	1328.33	1431.67	1.07779
CSNK1A1-6	CSNK1A1	2419.33	1097	0.453431
CSNK1A1-7	CSNK1A1	2220	999.333	0.45015
CSNK1A1-8	CSNK1A1	1079.67	153.333	0.142019
CSNK1A1-9	CSNK1A1	976.667	1137.33	1.16451
CSNK1A1L-1	CSNK1A1L	1235	1299	1.05182
CSNK1A1L-10	CSNK1A1L	2086	2211.67	1.06024
CSNK1A1L-2	CSNK1A1L	1571.67	1687.67	1.07381
CSNK1A1L-3	CSNK1A1L	2491.67	2656.67	1.06622
CSNK1A1L-4	CSNK1A1L	1810	2182.33	1.20571
CSNK1A1L-5	CSNK1A1L	747	722.667	0.967425
CSNK1A1L-6	CSNK1A1L	662	775.333	1.1712
CSNK1A1L-7	CSNK1A1L	1998.67	2385.33	1.19346
CSNK1A1L-8	CSNK1A1L	1827	2261.67	1.23791
CSNK1A1L-9	CSNK1A1L	1932.33	2218.33	1.14801
CSNK1D-1	CSNK1D	574.333	468	0.814858
CSNK1D-10	CSNK1D	1460.67	1762.33	1.20653
CSNK1D-2	CSNK1D	1170	1029	0.879487
CSNK1D-3	CSNK1D	1085	989	0.911521
CSNK1D-4	CSNK1D	2674	3205.67	1.19883
CSNK1D-5	CSNK1D	2187.67	2437	1.11397
CSNK1D-6	CSNK1D	1414.33	1399.67	0.98963
CSNK1D-7	CSNK1D	1520.67	1042.67	0.685664
CSNK1D-8	CSNK1D	2521	2359	0.93574
CSNK1D-9	CSNK1D	1519.67	1200.33	0.789866
CSNK1E-1	CSNK1E	724.333	757	1.0451
CSNK1E-10	CSNK1E	1342.67	1587.67	1.18247
CSNK1E-2	CSNK1E	2068.67	2378	1.14953
CSNK1E-3	CSNK1E	731.333	829.333	1.134
CSNK1E-4	CSNK1E	2639	2348	0.889731
CSNK1E-5	CSNK1E	1597	1866.67	1.16886
CSNK1E-6	CSNK1E	1064	1463.33	1.37531
CSNK1E-7	CSNK1E	1803	2155	1.19523
CSNK1E-8	CSNK1E	2403.67	2500.33	1.04022
CSNK1E-9	CSNK1E	1725.33	1439.67	0.834428
CSNK1G1-1	CSNK1G1	1954.67	2349	1.20174
CSNK1G1-10	CSNK1G1	3595.33	3905.33	1.08622
CSNK1G1-2	CSNK1G1	1163.33	1127	0.968768
CSNK1G1-3	CSNK1G1	1981	2032	1.02574
CSNK1G1-4	CSNK1G1	825.333	864.333	1.04725
CSNK1G1-5	CSNK1G1	470	558.333	1.18794
CSNK1G1-6	CSNK1G1	261.333	353.333	1.35204
CSNK1G1-7	CSNK1G1	1915.33	1841.67	0.961538
CSNK1G1-8	CSNK1G1	1786.33	2009.67	1.12502
CSNK1G1-9	CSNK1G1	1156.33	850.667	0.735659
CSNK1G2-1	CSNK1G2	1743.67	2140.33	1.22749
CSNK1G2-10	CSNK1G2	826.667	1106	1.3379
CSNK1G2-2	CSNK1G2	2410.67	2705.67	1.12237
CSNK1G2-3	CSNK1G2	1744.33	2012.67	1.15383
CSNK1G2-4	CSNK1G2	2086.33	2214.67	1.06151
CSNK1G2-5	CSNK1G2	1366	1271.33	0.930698
CSNK1G2-6	CSNK1G2	1368.33	1419.67	1.03752
CSNK1G2-7	CSNK1G2	1941.33	1901	0.979224
CSNK1G2-8	CSNK1G2	3405.67	4185.67	1.22903
CSNK1G2-9	CSNK1G2	1399.33	1281	0.915436
CSNK1G3-1	CSNK1G3	358.667	379.333	1.05762
CSNK1G3-10	CSNK1G3	432.667	664.667	1.53621
CSNK1G3-11	CSNK1G3	2066.33	2154.33	1.04259
CSNK1G3-12	CSNK1G3	1727.33	1938	1.12196
CSNK1G3-13	CSNK1G3	1259	1367.67	1.08631
CSNK1G3-14	CSNK1G3	2168.33	2544.33	1.17341
CSNK1G3-15	CSNK1G3	349.333	488.333	1.3979
CSNK1G3-16	CSNK1G3	1339	1744.33	1.30271
CSNK1G3-17	CSNK1G3	1041	1353.67	1.30035
CSNK1G3-18	CSNK1G3	995	1174.67	1.18057
CSNK1G3-19	CSNK1G3	785	979.667	1.24798
CSNK1G3-2	CSNK1G3	2089.67	2313	1.10688
CSNK1G3-20	CSNK1G3	1546.67	1700	1.09914
CSNK1G3-21	CSNK1G3	1936.67	2309	1.19225
CSNK1G3-3	CSNK1G3	2682.67	3344	1.24652
CSNK1G3-4	CSNK1G3	2553	3960.67	1.55138
CSNK1G3-5	CSNK1G3	1437	1570.33	1.09279
CSNK1G3-6	CSNK1G3	891	1102	1.23681
CSNK1G3-7	CSNK1G3	1314.33	1416.67	1.07786
CSNK1G3-8	CSNK1G3	1278.33	1356.67	1.06128
CSNK1G3-9	CSNK1G3	416	593.667	1.42708
CSNK2A1-1	CSNK2A1	1478	1824.67	1.23455
CSNK2A1-10	CSNK2A1	2642.67	3235	1.22414
CSNK2A1-11	CSNK2A1	599.667	650	1.08394
CSNK2A1-12	CSNK2A1	1809.33	1816.67	1.00405
CSNK2A1-13	CSNK2A1	1293	1188	0.918794
CSNK2A1-14	CSNK2A1	1942	2048.67	1.05493
CSNK2A1-15	CSNK2A1	1922.67	2193.67	1.14095
CSNK2A1-16	CSNK2A1	700.333	900	1.2851
CSNK2A1-17	CSNK2A1	1397	1916	1.37151
CSNK2A1-2	CSNK2A1	1593.67	1513.67	0.949801
CSNK2A1-3	CSNK2A1	3309.33	3524	1.06487
CSNK2A1-4	CSNK2A1	792.333	1089	1.37442
CSNK2A1-5	CSNK2A1	767.667	916.333	1.19366
CSNK2A1-6	CSNK2A1	3848.67	3394.33	0.88195
CSNK2A1-7	CSNK2A1	1695.33	1954.33	1.15277
CSNK2A1-8	CSNK2A1	598.667	707.667	1.18207
CSNK2A1-9	CSNK2A1	2490.33	2913.33	1.16986
CSNK2A2-1	CSNK2A2	1297.67	1580.67	1.21808
CSNK2A2-10	CSNK2A2	2928.33	3259	1.11292
CSNK2A2-2	CSNK2A2	1260.33	1612.67	1.27956
CSNK2A2-3	CSNK2A2	1471.33	1791.67	1.21772
CSNK2A2-4	CSNK2A2	2656.33	2682.33	1.00979
CSNK2A2-5	CSNK2A2	1263	1482.67	1.17392
CSNK2A2-6	CSNK2A2	2130.67	2329.33	1.09324
CSNK2A2-7	CSNK2A2	1121.67	1187.67	1.05884
CSNK2A2-8	CSNK2A2	1349.33	1791	1.32732
CSNK2A2-9	CSNK2A2	1821.33	1919	1.05362
CSNK2A3-1	CSNK2A3	839.667	869.333	1.03533
CSNK2A3-2	CSNK2A3	1049.33	1009.67	0.962198
CSNK2A3-3	CSNK2A3	1504.33	1985.33	1.31974
CSNK2A3-4	CSNK2A3	790.667	945	1.19519
CSNK2A3-5	CSNK2A3	785.333	961	1.22368
CSNK2A3-6	CSNK2A3	2019.67	2087.67	1.03367
CSNK2A3-7	CSNK2A3	1670.67	1922	1.15044
DAPK1-1	DAPK1	2426.67	1930.33	0.795467
DAPK1-10	DAPK1	1317.33	1246	0.94585
DAPK1-2	DAPK1	808	1066	1.31931
DAPK1-3	DAPK1	1220	1192.67	0.977596
DAPK1-4	DAPK1	1551	1795	1.15732
DAPK1-5	DAPK1	1596.67	1351.67	0.846555
DAPK1-6	DAPK1	2219	2538.33	1.14391
DAPK1-7	DAPK1	1516	1652	1.08971
DAPK1-8	DAPK1	958	1153	1.20355
DAPK1-9	DAPK1	1096	1057.67	0.965024
DAPK2-1	DAPK2	1177.33	1304.33	1.10787
DAPK2-10	DAPK2	2523.67	2903.33	1.15044
DAPK2-2	DAPK2	789	1000.67	1.26827
DAPK2-3	DAPK2	1337	1692	1.26552
DAPK2-4	DAPK2	2229.67	2039	0.914486
DAPK2-5	DAPK2	1290.67	1063	0.823605
DAPK2-6	DAPK2	1077.33	1271	1.17976
DAPK2-7	DAPK2	1919.67	1925.67	1.00313
DAPK2-8	DAPK2	1235.67	1296.33	1.0491
DAPK2-9	DAPK2	1720.33	1321.67	0.768262
DAPK3-1	DAPK3	1258.33	1490	1.18411
DAPK3-10	DAPK3	1992	2701.67	1.35626
DAPK3-2	DAPK3	4190.67	3992	0.952593
DAPK3-3	DAPK3	676	654.333	0.967949
DAPK3-4	DAPK3	1108	1289	1.16336
DAPK3-5	DAPK3	1311.67	1658	1.26404
DAPK3-6	DAPK3	3466.33	4146	1.19608
DAPK3-7	DAPK3	735.667	627.333	0.852741
DAPK3-8	DAPK3	1173.33	1242.67	1.05909
DAPK3-9	DAPK3	1770.33	1584.33	0.894935
DCLK1-1	DCLK1	1422.33	1725.33	1.21303
DCLK1-10	DCLK1	1537.67	1673.67	1.08845
DCLK1-11	DCLK1	529.667	694.667	1.31152
DCLK1-12	DCLK1	1141.67	1407.33	1.2327
DCLK1-13	DCLK1	719.667	1037	1.44094
DCLK1-14	DCLK1	1425.33	1482	1.03976
DCLK1-15	DCLK1	1388.33	1842.67	1.32725
DCLK1-16	DCLK1	1813.67	2198.33	1.21209
DCLK1-17	DCLK1	1730.33	2208.67	1.27644
DCLK1-18	DCLK1	1446.33	1461	1.01014
DCLK1-19	DCLK1	1645.67	1898.67	1.15374
DCLK1-2	DCLK1	1925	1844.67	0.958268
DCLK1-20	DCLK1	1817.33	2013.33	1.10785
DCLK1-21	DCLK1	1297	1548	1.19352
DCLK1-22	DCLK1	921.667	886	0.961302
DCLK1-23	DCLK1	1954.33	2136.33	1.09313
DCLK1-24	DCLK1	1096.33	1224.67	1.11706
DCLK1-25	DCLK1	1070.33	1051	0.981937
DCLK1-26	DCLK1	2649.33	2985.67	1.12695
DCLK1-27	DCLK1	976	1185.67	1.21482
DCLK1-28	DCLK1	446.667	495.667	1.1097
DCLK1-3	DCLK1	1503.67	1761.33	1.17136
DCLK1-4	DCLK1	803.333	1009.67	1.25685
DCLK1-5	DCLK1	2031.33	2412	1.1874
DCLK1-6	DCLK1	2260.33	2881.67	1.27489
DCLK1-7	DCLK1	1225.67	1301.67	1.06201
DCLK1-8	DCLK1	1849.33	2630.67	1.42249
DCLK1-9	DCLK1	1271.67	1337.67	1.0519
DCLK2-1	DCLK2	1353	1590	1.17517
DCLK2-10	DCLK2	1767.67	1514.67	0.856873
DCLK2-2	DCLK2	498.667	444.667	0.891711
DCLK2-3	DCLK2	2100	2110	1.00476
DCLK2-4	DCLK2	1390.67	1347	0.9686
DCLK2-5	DCLK2	2683	2864.33	1.06759
DCLK2-6	DCLK2	3235.67	3093	0.955908
DCLK2-7	DCLK2	1246.67	1551.67	1.24465
DCLK2-8	DCLK2	1069	1233.67	1.15404
DCLK2-9	DCLK2	1477.67	1953	1.32168
DCLK3-1	DCLK3	1038.33	1101.67	1.061
DCLK3-10	DCLK3	2386.33	2774	1.16245
DCLK3-2	DCLK3	1753.67	2253	1.28474
DCLK3-3	DCLK3	1667.33	1843.33	1.10556
DCLK3-4	DCLK3	1267.33	1098.33	0.866649
DCLK3-5	DCLK3	1861	2127.33	1.14311
DCLK3-6	DCLK3	3194.67	3368	1.05426
DCLK3-7	DCLK3	1468	1484	1.0109
DCLK3-8	DCLK3	2129.33	2377.33	1.11647
DCLK3-9	DCLK3	732.333	728.667	0.994993
DDR1-1	DDR1	2516	2300.33	0.914282
DDR1-10	DDR1	1583.33	1628.33	1.02842
DDR1-11	DDR1	1005	902	0.897512
DDR1-12	DDR1	2239	2492.67	1.11329
DDR1-13	DDR1	906	1020	1.12583
DDR1-2	DDR1	3530	3735	1.05807
DDR1-3	DDR1	2048.67	1933	0.943541
DDR1-4	DDR1	2537.67	2619.67	1.03231
DDR1-5	DDR1	203.667	285.333	1.40098
DDR1-6	DDR1	1334.67	1486	1.11339
DDR1-7	DDR1	1499.67	1388.67	0.925984
DDR1-8	DDR1	2431.33	1756.67	0.722512
DDR1-9	DDR1	1979	1491.67	0.753748
DDR2-1	DDR2	1514.33	1551.33	1.02443
DDR2-10	DDR2	1663.67	1963.33	1.18012
DDR2-2	DDR2	875.667	975.333	1.11382
DDR2-3	DDR2	1383.33	1404.67	1.01542
DDR2-4	DDR2	1632.67	1486.67	0.910576
DDR2-5	DDR2	786.333	890.333	1.13226
DDR2-6	DDR2	2278	2035.67	0.89362
DDR2-7	DDR2	368.667	500.333	1.35714
DDR2-8	DDR2	1190.67	1090.33	0.915733
DDR2-9	DDR2	1961.67	2167	1.10467
DMPK-1	DMPK	3780.67	3065	0.810704
DMPK-10	DMPK	542.333	449.667	0.829133
DMPK-11	DMPK	1291.33	1161.33	0.899329
DMPK-2	DMPK	2802.67	2290.67	0.817317
DMPK-3	DMPK	627	694.667	1.10792
DMPK-4	DMPK	1299.67	1289.67	0.992306
DMPK-5	DMPK	1528.33	1583.33	1.03599
DMPK-6	DMPK	2106.33	2455.67	1.16585
DMPK-7	DMPK	733.333	517.333	0.705455
DMPK-8	DMPK	1538	1798.33	1.16927
DMPK-9	DMPK	1435.67	1477.33	1.02902
DSTYK-1	DSTYK	1396.33	1536.33	1.10026
DSTYK-10	DSTYK	2184.67	2077.67	0.951022
DSTYK-2	DSTYK	1955.67	1888	0.9654
DSTYK-3	DSTYK	3156.67	2997.67	0.94963
DSTYK-4	DSTYK	1165.33	1179.33	1.01201
DSTYK-5	DSTYK	1007	920	0.913605
DSTYK-6	DSTYK	674.667	915.667	1.35721
DSTYK-7	DSTYK	1054.67	1048	0.993679
DSTYK-8	DSTYK	1149.67	988.333	0.859669
DSTYK-9	DSTYK	2278.67	2204.33	0.967379
DYRK1A-1	DYRK1A	1152	1098.33	0.953414
DYRK1A-10	DYRK1A	1325.67	1036.33	0.781745
DYRK1A-11	DYRK1A	1625.67	1925.67	1.18454
DYRK1A-12	DYRK1A	541.667	341.667	0.630769
DYRK1A-13	DYRK1A	632	668.667	1.05802
DYRK1A-2	DYRK1A	604.333	679.667	1.12466
DYRK1A-3	DYRK1A	2275	1741.67	0.765568
DYRK1A-4	DYRK1A	359.667	350	0.973123
DYRK1A-5	DYRK1A	560.333	769.333	1.37299
DYRK1A-6	DYRK1A	632.333	567	0.896679
DYRK1A-7	DYRK1A	1216.33	1464.67	1.20417
DYRK1A-8	DYRK1A	2274	2634	1.15831
DYRK1A-9	DYRK1A	1256.33	1234.33	0.982489
DYRK1B-1	DYRK1B	932	689	0.73927
DYRK1B-10	DYRK1B	1667.67	1683.33	1.00939
DYRK1B-11	DYRK1B	1905.33	1855	0.973583
DYRK1B-2	DYRK1B	1518.33	1615	1.06367
DYRK1B-3	DYRK1B	2159.67	2082	0.964038
DYRK1B-4	DYRK1B	2132.67	2088.33	0.979212
DYRK1B-5	DYRK1B	1523	1385.67	0.909827
DYRK1B-6	DYRK1B	732.667	776.333	1.0596
DYRK1B-7	DYRK1B	1758	1589.33	0.904058
DYRK1B-8	DYRK1B	1061.67	760.333	0.71617
DYRK1B-9	DYRK1B	1574.33	1470.33	0.93394
DYRK2-1	DYRK2	1517.33	1028	0.677504
DYRK2-10	DYRK2	2114	2472.33	1.1695
DYRK2-11	DYRK2	1382.33	1479.33	1.07017
DYRK2-12	DYRK2	541.333	358.333	0.661946
DYRK2-13	DYRK2	990.667	946	0.954913
DYRK2-14	DYRK2	880	807	0.917045
DYRK2-15	DYRK2	900.333	909.667	1.01037
DYRK2-16	DYRK2	1283.33	1325.67	1.03299
DYRK2-2	DYRK2	3752.33	4472	1.19179
DYRK2-3	DYRK2	812.667	806.333	0.992207
DYRK2-4	DYRK2	1933.67	1794.67	0.928116
DYRK2-5	DYRK2	3398.33	3055.33	0.899068
DYRK2-6	DYRK2	651	713	1.09524
DYRK2-7	DYRK2	3364.67	3561	1.05835
DYRK2-8	DYRK2	2369.67	2177.67	0.918976
DYRK2-9	DYRK2	4338.33	4793.33	1.10488
DYRK3-1	DYRK3	1197.33	1530.67	1.2784
DYRK3-10	DYRK3	665.333	754.333	1.13377
DYRK3-11	DYRK3	1987.33	1946	0.979202
DYRK3-2	DYRK3	1962.33	1901.67	0.969084
DYRK3-3	DYRK3	1746.67	1887.33	1.08053
DYRK3-4	DYRK3	2020.33	2148.67	1.06352
DYRK3-5	DYRK3	2664	2823.67	1.05993
DYRK3-6	DYRK3	1590.67	1538	0.96689
DYRK3-7	DYRK3	1828.67	2015	1.1019
DYRK3-8	DYRK3	1306.67	1472.33	1.12679
DYRK3-9	DYRK3	2836.33	3056.33	1.07756
DYRK4-1	DYRK4	853.667	908.333	1.06404
DYRK4-10	DYRK4	3124	2999	0.959987
DYRK4-2	DYRK4	2420.67	2907.33	1.20105
DYRK4-3	DYRK4	1194.33	1501	1.25677
DYRK4-4	DYRK4	1339	1298	0.96938
DYRK4-5	DYRK4	1351.67	1648.67	1.21973
DYRK4-6	DYRK4	547.333	550.333	1.00548
DYRK4-7	DYRK4	1434.33	1585.33	1.10528
DYRK4-8	DYRK4	1082.67	1040.33	0.960899
DYRK4-9	DYRK4	1886	1990.67	1.0555
EEF2K-1	EEF2K	1240.67	1305	1.05185
EEF2K-10	EEF2K	2741.67	2827.33	1.03125
EEF2K-2	EEF2K	2006	1893.33	0.943835
EEF2K-3	EEF2K	1841.67	2299.33	1.24851
EEF2K-4	EEF2K	2144	2180.67	1.0171
EEF2K-5	EEF2K	3439.67	3189.33	0.927222
EEF2K-6	EEF2K	2159.33	1847	0.855357
EEF2K-7	EEF2K	1744	1877.33	1.07645
EEF2K-8	EEF2K	2137.67	1781.67	0.833463
EEF2K-9	EEF2K	1889	1728.67	0.915123
EGFR-1	EGFR	1077.33	1472.33	1.36665
EGFR-10	EGFR	2130.33	2455.33	1.15256
EGFR-11	EGFR	2411	2543	1.05475
EGFR-12	EGFR	1558	1820	1.16816
EGFR-13	EGFR	1081.67	1231.33	1.13837
EGFR-14	EGFR	2502.33	2191.33	0.875716
EGFR-15	EGFR	3473.67	3447.33	0.992419
EGFR-2	EGFR	927.667	901.667	0.971973
EGFR-3	EGFR	1808.67	1650.67	0.912643
EGFR-4	EGFR	1429	1716	1.20084
EGFR-5	EGFR	1680.67	2224.33	1.32348
EGFR-6	EGFR	1563.33	1435.67	0.918337
EGFR-7	EGFR	806.667	740.333	0.917769
EGFR-8	EGFR	441.333	465.667	1.05514
EGFR-9	EGFR	1326.33	1300.33	0.980397
EIF2AK1-1	EIF2AK1	1412	1882	1.33286
EIF2AK1-10	EIF2AK1	2475	2737.33	1.10599
EIF2AK1-11	EIF2AK1	1438.67	1519.33	1.05607
EIF2AK1-2	EIF2AK1	1470.67	1709	1.16206
EIF2AK1-3	EIF2AK1	1655.33	1488.33	0.899114
EIF2AK1-4	EIF2AK1	1494.33	1814	1.21392
EIF2AK1-5	EIF2AK1	3899.67	4013.33	1.02915
EIF2AK1-6	EIF2AK1	2504	2675	1.06829
EIF2AK1-7	EIF2AK1	1364.67	1494.67	1.09526
EIF2AK1-8	EIF2AK1	969.333	1138.67	1.17469
EIF2AK1-9	EIF2AK1	1895.33	2243	1.18343
EIF2AK2-1	EIF2AK2	1911.67	2469.67	1.29189
EIF2AK2-10	EIF2AK2	984.667	1135.33	1.15301
EIF2AK2-2	EIF2AK2	1319.33	1341	1.01642
EIF2AK2-3	EIF2AK2	1038	892.333	0.859666
EIF2AK2-4	EIF2AK2	1402.67	1160	0.826996
EIF2AK2-5	EIF2AK2	395	445.667	1.12827
EIF2AK2-6	EIF2AK2	1795	1919.33	1.06927
EIF2AK2-7	EIF2AK2	1431.67	1409.33	0.9844
EIF2AK2-8	EIF2AK2	1688.67	1610.33	0.953612
EIF2AK2-9	EIF2AK2	1319	1419	1.07582
EIF2AK3-1	EIF2AK3	1144.67	992.667	0.86721
EIF2AK3-10	EIF2AK3	1095.67	1076.33	0.982355
EIF2AK3-2	EIF2AK3	2518	2608.67	1.03601
EIF2AK3-3	EIF2AK3	2079	2345.33	1.12811
EIF2AK3-4	EIF2AK3	1719	1785.67	1.03878
EIF2AK3-5	EIF2AK3	1641.67	1533.67	0.934213
EIF2AK3-6	EIF2AK3	2317.33	2027.67	0.875
EIF2AK3-7	EIF2AK3	742.667	695	0.935817
EIF2AK3-8	EIF2AK3	1145.67	1213.33	1.05906
EIF2AK3-9	EIF2AK3	1727.67	1762.33	1.02007
EIF2AK4-1	EIF2AK4	1202	719.333	0.598447
EIF2AK4-10	EIF2AK4	1824.33	2403	1.31719
EIF2AK4-2	EIF2AK4	1748.33	746.333	0.426883
EIF2AK4-3	EIF2AK4	1613	465	0.288283
EIF2AK4-4	EIF2AK4	2133.67	930.667	0.436182
EIF2AK4-5	EIF2AK4	1308.33	553.667	0.423185
EIF2AK4-6	EIF2AK4	1192.67	719.333	0.60313
EIF2AK4-7	EIF2AK4	2188.67	993.667	0.454005
EIF2AK4-8	EIF2AK4	609.333	205	0.336433
EIF2AK4-9	EIF2AK4	849.667	415.667	0.489211
EPHA10-1	EPHA10	1502.67	1608.67	1.07054
EPHA10-10	EPHA10	605.667	556	0.917997
EPHA10-11	EPHA10	932.667	928.333	0.995354
EPHA10-12	EPHA10	2538.33	3269	1.28785
EPHA10-13	EPHA10	2124.33	2563.33	1.20665
EPHA10-14	EPHA10	1531	2066.67	1.34988
EPHA10-15	EPHA10	1065.67	894	0.838911
EPHA10-16	EPHA10	665.333	657	0.987475
EPHA10-17	EPHA10	1858.33	2037.33	1.09632
EPHA10-18	EPHA10	1808.33	1586.67	0.877419
EPHA10-19	EPHA10	1559.67	1376.67	0.882667
EPHA10-2	EPHA10	2029.33	2157.33	1.06307
EPHA10-20	EPHA10	1888	2308.33	1.22263
EPHA10-3	EPHA10	777	752.333	0.968254
EPHA10-4	EPHA10	2056.33	1808.33	0.879397
EPHA10-5	EPHA10	2016.67	2245	1.11322
EPHA10-6	EPHA10	661	784.333	1.18659
EPHA10-7	EPHA10	580.667	456	0.785304
EPHA10-8	EPHA10	2009.33	2017	1.00382
EPHA10-9	EPHA10	2916.67	3113.33	1.06743
EPHA1-1	EPHA1	1435	1638.67	1.14193
EPHA1-10	EPHA1	2527.33	3313.67	1.31113
EPHA1-2	EPHA1	590	740	1.25424
EPHA1-3	EPHA1	824	811	0.984223
EPHA1-4	EPHA1	1542.33	1606.67	1.04171
EPHA1-5	EPHA1	1494.67	1895.67	1.26829
EPHA1-6	EPHA1	1909.33	1931.67	1.0117
EPHA1-7	EPHA1	1710.33	1434.67	0.838823
EPHA1-8	EPHA1	1765.33	1872.33	1.06061
EPHA1-9	EPHA1	4143	3807.33	0.91898
EPHA2-1	EPHA2	1606.67	1478.33	0.920124
EPHA2-10	EPHA2	1440.67	1363.33	0.946321
EPHA2-2	EPHA2	1277.33	1077.33	0.843424
EPHA2-3	EPHA2	2013.33	2275.67	1.1303
EPHA2-4	EPHA2	1235.33	998	0.807879
EPHA2-5	EPHA2	2078	2064.67	0.993584
EPHA2-6	EPHA2	872.667	875	1.00267
EPHA2-7	EPHA2	917.333	1188.67	1.29578
EPHA2-8	EPHA2	1145.33	1331	1.16211
EPHA2-9	EPHA2	873	874	1.00115
EPHA3-1	EPHA3	1606.67	2021.33	1.25809
EPHA3-10	EPHA3	511.667	651.333	1.27296
EPHA3-11	EPHA3	427	453.667	1.06245
EPHA3-12	EPHA3	57	117.667	2.06433
EPHA3-13	EPHA3	2886.67	2503.33	0.867206
EPHA3-14	EPHA3	1239	1161.67	0.937584
EPHA3-15	EPHA3	1055	819	0.776303
EPHA3-16	EPHA3	3558	4136	1.16245
EPHA3-2	EPHA3	1565.67	1652	1.05514
EPHA3-3	EPHA3	2005.33	1853	0.924036
EPHA3-4	EPHA3	2564.67	2860	1.11515
EPHA3-5	EPHA3	2374.33	2143.33	0.90271
EPHA3-6	EPHA3	197.333	192.333	0.974662
EPHA3-7	EPHA3	1661.33	1350	0.8126
EPHA3-8	EPHA3	1966.67	1738.33	0.883898
EPHA3-9	EPHA3	3059	2734.67	0.893974
EPHA4-1	EPHA4	641.333	834.333	1.30094
EPHA4-10	EPHA4	757.333	705.667	0.931778
EPHA4-2	EPHA4	1648	1689.67	1.02528
EPHA4-3	EPHA4	1531.67	1977	1.29075
EPHA4-4	EPHA4	2059	2162	1.05002
EPHA4-5	EPHA4	2814	3285.67	1.16761
EPHA4-6	EPHA4	1780.33	2307	1.29582
EPHA4-7	EPHA4	1234.33	1199.33	0.971645
EPHA4-8	EPHA4	2338.33	2647	1.132
EPHA4-9	EPHA4	1370	1766.67	1.28954
EPHA5-1	EPHA5	776	915.667	1.17998
EPHA5-10	EPHA5	1459.33	1559.67	1.06875
EPHA5-11	EPHA5	1845.33	1872	1.01445
EPHA5-2	EPHA5	1115.33	734	0.658099
EPHA5-3	EPHA5	684.333	721	1.05358
EPHA5-4	EPHA5	1048	1150	1.09733
EPHA5-5	EPHA5	3511.67	3385.67	0.96412
EPHA5-6	EPHA5	1083.33	1230.67	1.136
EPHA5-7	EPHA5	4071.33	4261.67	1.04675
EPHA5-8	EPHA5	3171.67	2993.67	0.943878
EPHA5-9	EPHA5	1313.67	1086	0.826694
EPHA6-1	EPHA6	1847.67	1708	0.924409
EPHA6-10	EPHA6	2004	2125.33	1.06055
EPHA6-11	EPHA6	901	633	0.702553
EPHA6-12	EPHA6	1190	1256	1.05546
EPHA6-13	EPHA6	2605.67	2629.33	1.00908
EPHA6-14	EPHA6	1412.33	1335	0.945244
EPHA6-15	EPHA6	1825.33	1939.33	1.06245
EPHA6-16	EPHA6	1017.33	1370.33	1.34699
EPHA6-17	EPHA6	1040.33	742	0.713233
EPHA6-18	EPHA6	1247.33	1114.33	0.893373
EPHA6-19	EPHA6	748	535	0.715241
EPHA6-2	EPHA6	853.667	1028.33	1.20461
EPHA6-20	EPHA6	689.667	772.667	1.12035
EPHA6-21	EPHA6	1156.67	1149.67	0.993948
EPHA6-22	EPHA6	833.667	735	0.881647
EPHA6-23	EPHA6	1191.67	1217.33	1.02154
EPHA6-24	EPHA6	2295	2120.67	0.924038
EPHA6-25	EPHA6	1738.67	1771	1.0186
EPHA6-26	EPHA6	903.667	736	0.81446
EPHA6-27	EPHA6	2967.67	2635	0.887903
EPHA6-28	EPHA6	3660.67	3599.33	0.983245
EPHA6-29	EPHA6	1668	1637	0.981415
EPHA6-3	EPHA6	956.333	753	0.787382
EPHA6-30	EPHA6	1314.33	1130.67	0.860259
EPHA6-31	EPHA6	1176	1353	1.15051
EPHA6-32	EPHA6	1656	1594.67	0.962963
EPHA6-4	EPHA6	919.333	1238	1.34663
EPHA6-5	EPHA6	829.333	505.667	0.609727
EPHA6-6	EPHA6	1334.33	1531.33	1.14764
EPHA6-7	EPHA6	2251	2286.33	1.0157
EPHA6-8	EPHA6	1639	1751.33	1.06854
EPHA6-9	EPHA6	1263	1315	1.04117
EPHA7-1	EPHA7	1869.33	2055.33	1.0995
EPHA7-10	EPHA7	1614	1724	1.06815
EPHA7-2	EPHA7	2930.33	3054.67	1.04243
EPHA7-3	EPHA7	439.333	507.667	1.15554
EPHA7-4	EPHA7	2992	3283.33	1.09737
EPHA7-5	EPHA7	1904	1775.33	0.932423
EPHA7-6	EPHA7	1235	1509.33	1.22213
EPHA7-7	EPHA7	1782.33	1893.67	1.06246
EPHA7-8	EPHA7	1855	1829.33	0.986164
EPHA7-9	EPHA7	2016	2353	1.16716
EPHA8-1	EPHA8	1212	1500	1.23762
EPHA8-10	EPHA8	1955.67	1898	0.970513
EPHA8-11	EPHA8	2749.67	3047.33	1.10826
EPHA8-12	EPHA8	713	683.333	0.958392
EPHA8-13	EPHA8	913	1003.67	1.09931
EPHA8-2	EPHA8	1606.33	1615.67	1.00581
EPHA8-3	EPHA8	2544.67	2561.33	1.00655
EPHA8-4	EPHA8	2244.67	2417.67	1.07707
EPHA8-5	EPHA8	3525.33	3881.67	1.10108
EPHA8-6	EPHA8	1497.33	1400	0.934996
EPHA8-7	EPHA8	1626	1917.33	1.17917
EPHA8-8	EPHA8	1138.67	1125.33	0.98829
EPHA8-9	EPHA8	1275	1631.33	1.27948
EPHB1-1	EPHB1	1543	1741.67	1.12875
EPHB1-10	EPHB1	1067.33	1143.33	1.07121
EPHB1-2	EPHB1	1058.67	1111.33	1.04975
EPHB1-3	EPHB1	1551	1875.67	1.20933
EPHB1-4	EPHB1	1767.33	1699.67	0.961713
EPHB1-5	EPHB1	1611.67	1574.33	0.976836
EPHB1-6	EPHB1	665.667	964.667	1.44917
EPHB1-7	EPHB1	2284.67	2359.33	1.03268
EPHB1-8	EPHB1	1293.33	1700.33	1.31469
EPHB1-9	EPHB1	731.667	842.333	1.15125
EPHB2-1	EPHB2	1110.67	1291.33	1.16267
EPHB2-10	EPHB2	1390	1685.33	1.21247
EPHB2-2	EPHB2	2258.33	2913	1.28989
EPHB2-3	EPHB2	302.333	492.333	1.62845
EPHB2-4	EPHB2	2433	2432.67	0.999863
EPHB2-5	EPHB2	2187	2330	1.06539
EPHB2-6	EPHB2	2342.67	2720.33	1.16121
EPHB2-7	EPHB2	1457.67	1152.67	0.790761
EPHB2-8	EPHB2	2050.67	2443	1.19132
EPHB2-9	EPHB2	2264.33	1499.67	0.662299
EPHB3-1	EPHB3	1589.33	1519.33	0.955956
EPHB3-10	EPHB3	1191.67	926.333	0.777343
EPHB3-2	EPHB3	1976	2063.33	1.0442
EPHB3-3	EPHB3	1656.67	1389.33	0.838632
EPHB3-4	EPHB3	1624	1540	0.948276
EPHB3-5	EPHB3	851.333	800.667	0.940486
EPHB3-6	EPHB3	2151.33	2223.33	1.03347
EPHB3-7	EPHB3	2601.33	2725	1.04754
EPHB3-8	EPHB3	1148	1154.33	1.00552
EPHB3-9	EPHB3	2389	2436.33	1.01981
EPHB4-1	EPHB4	987	754.333	0.764269
EPHB4-10	EPHB4	2317.67	1459	0.629512
EPHB4-2	EPHB4	1118	1052.67	0.941562
EPHB4-3	EPHB4	2141.67	1627	0.759689
EPHB4-4	EPHB4	2645.67	2343.33	0.885725
EPHB4-5	EPHB4	2263	2228.67	0.984828
EPHB4-6	EPHB4	1183	1299	1.09806
EPHB4-7	EPHB4	511.667	497.667	0.972638
EPHB4-8	EPHB4	2196	1655.67	0.753947
EPHB4-9	EPHB4	861.333	871.333	1.01161
EPHB6-1	EPHB6	1446.33	1258	0.869786
EPHB6-10	EPHB6	1313	1500.67	1.14293
EPHB6-2	EPHB6	2045.67	2012.33	0.983705
EPHB6-3	EPHB6	2141.67	2238.33	1.04514
EPHB6-4	EPHB6	1515.33	1485.33	0.980202
EPHB6-5	EPHB6	1225.67	1387.33	1.1319
EPHB6-6	EPHB6	1061.33	1047.67	0.987123
EPHB6-7	EPHB6	1855.33	2197.33	1.18433
EPHB6-8	EPHB6	1326	1211.67	0.913776
EPHB6-9	EPHB6	2087.67	2031.33	0.973016
ERBB2-1	ERBB2	907.667	989	1.08961
ERBB2-10	ERBB2	2303.33	1745	0.757598
ERBB2-2	ERBB2	1807	1520.67	0.841542
ERBB2-3	ERBB2	2137.33	2491.33	1.16563
ERBB2-4	ERBB2	5940.33	5827.67	0.981034
ERBB2-5	ERBB2	2657.67	2817.33	1.06008
ERBB2-6	ERBB2	1855	1641.67	0.884996
ERBB2-7	ERBB2	1042.33	1102.67	1.05788
ERBB2-8	ERBB2	1002	710.333	0.708916
ERBB2-9	ERBB2	1511.33	1405	0.929643
ERBB3-1	ERBB3	1459	1271.33	0.871373
ERBB3-10	ERBB3	560.333	652	1.16359
ERBB3-11	ERBB3	987.667	895	0.906176
ERBB3-12	ERBB3	769	836.667	1.08799
ERBB3-13	ERBB3	853.667	706	0.827021
ERBB3-14	ERBB3	1248.33	932.333	0.746862
ERBB3-15	ERBB3	931	922.667	0.991049
ERBB3-16	ERBB3	1092.33	1297	1.18737
ERBB3-17	ERBB3	888	798.667	0.899399
ERBB3-2	ERBB3	1505.33	1392	0.924712
ERBB3-3	ERBB3	969.333	799.333	0.824622
ERBB3-4	ERBB3	1152	981.333	0.851852
ERBB3-5	ERBB3	2079.33	1850	0.889708
ERBB3-6	ERBB3	1589.33	1592.33	1.00189
ERBB3-7	ERBB3	1699.67	1303	0.766621
ERBB3-8	ERBB3	3796	4291.67	1.13058
ERBB3-9	ERBB3	2851	2755.33	0.966445
ERBB4-1	ERBB4	1838	1896	1.03156
ERBB4-10	ERBB4	2520	2735	1.08532
ERBB4-11	ERBB4	1797.33	1737.67	0.966803
ERBB4-2	ERBB4	408.333	399.333	0.977959
ERBB4-3	ERBB4	3091.33	3528.67	1.14147
ERBB4-4	ERBB4	3977.67	4110.67	1.03344
ERBB4-5	ERBB4	992.667	1472.67	1.48355
ERBB4-6	ERBB4	2294	2299.67	1.00247
ERBB4-7	ERBB4	2950	3251	1.10203
ERBB4-8	ERBB4	1185.33	1422.33	1.19994
ERBB4-9	ERBB4	2850	2605.33	0.914152
ERN1-1	ERN1	2139	2043.33	0.955275
ERN1-10	ERN1	570	551	0.966667
ERN1-2	ERN1	2015.67	2287.33	1.13478
ERN1-3	ERN1	2632.67	2695.33	1.0238
ERN1-4	ERN1	986.333	1050	1.06455
ERN1-5	ERN1	2257.33	2108	0.933845
ERN1-6	ERN1	1061.67	884.667	0.833281
ERN1-7	ERN1	562.667	634.667	1.12796
ERN1-8	ERN1	4843.67	4563.67	0.942193
ERN1-9	ERN1	1068	679.333	0.63608
ERN2-1	ERN2	1829	2253.67	1.23219
ERN2-10	ERN2	3117.67	2604.67	0.835454
ERN2-2	ERN2	2793.33	2624.67	0.939618
ERN2-3	ERN2	2621.67	2705.33	1.03191
ERN2-4	ERN2	851.667	961	1.12838
ERN2-5	ERN2	1081	1026.67	0.949738
ERN2-6	ERN2	910	1024.67	1.12601
ERN2-7	ERN2	2231.33	1969.67	0.882731
ERN2-8	ERN2	719.667	783	1.088
ERN2-9	ERN2	1473.33	1395	0.946833
FASTK-1	FASTK	2721	2969.67	1.09139
FASTK-10	FASTK	2969	3243.67	1.09251
FASTK-11	FASTK	5730	4949.67	0.863816
FASTK-12	FASTK	638.333	892.667	1.39843
FASTK-13	FASTK	1051	1238	1.17793
FASTK-14	FASTK	1630.33	1217	0.746473
FASTK-15	FASTK	1369	1263	0.922571
FASTK-2	FASTK	643.667	607.667	0.94407
FASTK-3	FASTK	1987	1996	1.00453
FASTK-4	FASTK	2912.67	3157.33	1.084
FASTK-5	FASTK	1533.33	1731.67	1.12935
FASTK-6	FASTK	2982	3526.33	1.18254
FASTK-7	FASTK	935.333	893	0.95474
FASTK-8	FASTK	629	475	0.755167
FASTK-9	FASTK	1384.33	1493.67	1.07898
FER-1	FER	2438	2813.67	1.15409
FER-10	FER	1964.67	1998.67	1.01731
FER-2	FER	1215.67	1246.67	1.0255
FER-3	FER	1766.67	2151	1.21755
FER-4	FER	809	907	1.12114
FER-5	FER	2462.33	3055.33	1.24083
FER-6	FER	697.667	751.333	1.07692
FER-7	FER	2537.67	3305.67	1.30264
FER-8	FER	2905.67	3228.33	1.11105
FER-9	FER	2615.67	3006	1.14923
FES-1	FES	1436.33	1069.33	0.744488
FES-10	FES	1259	1066.33	0.846968
FES-11	FES	2659	2156	0.810831
FES-12	FES	2410.67	2404	0.997235
FES-13	FES	2284.33	1642.33	0.718955
FES-2	FES	2710.67	2227.67	0.821815
FES-3	FES	846.667	775.667	0.916142
FES-4	FES	1697.67	1638.67	0.965246
FES-5	FES	1189.67	1210.33	1.01737
FES-6	FES	559	404	0.722719
FES-7	FES	1968	1705	0.866362
FES-8	FES	1918	1431.33	0.746263
FES-9	FES	961.667	752.333	0.782322
FGFR1-1	FGFR1	393	484.667	1.23325
FGFR1-10	FGFR1	2089	1671.67	0.800223
FGFR1-11	FGFR1	1194.67	1395.67	1.16825
FGFR1-12	FGFR1	1222.33	1121.33	0.917371
FGFR1-13	FGFR1	2706.33	2495.33	0.922035
FGFR1-14	FGFR1	784.667	831.667	1.0599
FGFR1-15	FGFR1	1771.67	2025.33	1.14318
FGFR1-2	FGFR1	2332	1738.67	0.745569
FGFR1-3	FGFR1	2397.33	2166	0.903504
FGFR1-4	FGFR1	1921.33	1740	0.905621
FGFR1-5	FGFR1	2139.67	1585.67	0.741081
FGFR1-6	FGFR1	2601.33	2721.33	1.04613
FGFR1-7	FGFR1	2014	1494.33	0.741973
FGFR1-8	FGFR1	1726	1719.33	0.996138
FGFR1-9	FGFR1	1994.33	1769.67	0.887347
FGFR2-1	FGFR2	2342	2512.33	1.07273
FGFR2-10	FGFR2	1558	1448	0.929397
FGFR2-11	FGFR2	459.333	503	1.09507
FGFR2-12	FGFR2	1616	1691.67	1.04682
FGFR2-13	FGFR2	1259.33	1323.33	1.05082
FGFR2-14	FGFR2	1877.67	1871.33	0.996627
FGFR2-15	FGFR2	3091.67	3162	1.02275
FGFR2-16	FGFR2	3100.33	3345	1.07892
FGFR2-17	FGFR2	2006.67	2230.67	1.11163
FGFR2-2	FGFR2	1105	1174	1.06244
FGFR2-3	FGFR2	1703.67	1722	1.01076
FGFR2-4	FGFR2	1523	1834.33	1.20442
FGFR2-5	FGFR2	1451.33	1623.67	1.11874
FGFR2-6	FGFR2	999.333	1189	1.18979
FGFR2-7	FGFR2	1053.33	1233.33	1.17089
FGFR2-8	FGFR2	1465.33	1297	0.885123
FGFR2-9	FGFR2	1545	1794.33	1.16138
FGFR3-1	FGFR3	867	1017	1.17301
FGFR3-10	FGFR3	233.333	261.333	1.12
FGFR3-11	FGFR3	920	983.333	1.06884
FGFR3-12	FGFR3	1394.33	1459.67	1.04686
FGFR3-13	FGFR3	1692.33	1649.67	0.974788
FGFR3-14	FGFR3	603.667	679.333	1.12535
FGFR3-15	FGFR3	2741.33	2408	0.878405
FGFR3-2	FGFR3	3540.67	3632	1.0258
FGFR3-3	FGFR3	1467.67	1432	0.975698
FGFR3-4	FGFR3	1357	2022	1.49005
FGFR3-5	FGFR3	716	766.667	1.07076
FGFR3-6	FGFR3	2302.67	2556.67	1.11031
FGFR3-7	FGFR3	1935	1658.67	0.857192
FGFR3-8	FGFR3	1727	2129	1.23277
FGFR3-9	FGFR3	1157	1402.67	1.21233
FGFR4-1	FGFR4	1619	1562.67	0.965205
FGFR4-10	FGFR4	839.667	900.667	1.07265
FGFR4-11	FGFR4	1326.33	1544.67	1.16461
FGFR4-12	FGFR4	2054.33	2305.33	1.12218
FGFR4-13	FGFR4	3789.67	3807.33	1.00466
FGFR4-14	FGFR4	858.333	810.333	0.944078
FGFR4-2	FGFR4	957	1085.33	1.1341
FGFR4-3	FGFR4	3144.33	3653.67	1.16198
FGFR4-4	FGFR4	1552.67	1673	1.0775
FGFR4-5	FGFR4	1705.33	1784.67	1.04652
FGFR4-6	FGFR4	2482	2491.33	1.00376
FGFR4-7	FGFR4	1567.33	1804.67	1.15142
FGFR4-8	FGFR4	773	916	1.18499
FGFR4-9	FGFR4	2082.33	2212.67	1.06259
FGR-1	FGR	2444	2338	0.956628
FGR-10	FGR	1901	1919.67	1.00982
FGR-11	FGR	1754	1641.33	0.935766
FGR-12	FGR	911.667	907.667	0.995612
FGR-2	FGR	485	440.333	0.907904
FGR-3	FGR	439.667	516.667	1.17513
FGR-4	FGR	2485.67	2447	0.984444
FGR-5	FGR	4802	4727.67	0.98452
FGR-6	FGR	1459	1388.33	0.951565
FGR-7	FGR	1547.33	1334.33	0.862344
FGR-8	FGR	2240	2211.67	0.987351
FGR-9	FGR	1352.33	1697.67	1.25536
FLT1-1	FLT1	1473	1625	1.10319
FLT1-10	FLT1	2492.33	3188.67	1.27939
FLT1-11	FLT1	1921.33	2018.33	1.05049
FLT1-12	FLT1	992.333	1278.33	1.28821
FLT1-13	FLT1	1241.67	1355.67	1.09181
FLT1-14	FLT1	834	873	1.04676
FLT1-15	FLT1	1551.33	1919.33	1.23722
FLT1-16	FLT1	2536.67	2957	1.1657
FLT1-17	FLT1	1465.67	1533	1.04594
FLT1-18	FLT1	2802	3188	1.13776
FLT1-19	FLT1	1253	1021.67	0.815376
FLT1-2	FLT1	972.333	1148.67	1.18135
FLT1-20	FLT1	983	1042.33	1.06036
FLT1-21	FLT1	2901.33	3235	1.115
FLT1-22	FLT1	3480	4574.33	1.31446
FLT1-3	FLT1	1433	1640.67	1.14492
FLT1-4	FLT1	972.333	1033	1.06239
FLT1-5	FLT1	2024	2572	1.27075
FLT1-6	FLT1	1605	1983.67	1.23593
FLT1-7	FLT1	2496.67	2864.67	1.1474
FLT1-8	FLT1	785	1023.67	1.30403
FLT1-9	FLT1	3881	4740.67	1.22151
FLT3-1	FLT3	941	1043.33	1.10875
FLT3-10	FLT3	1667	2007	1.20396
FLT3-2	FLT3	356	346.667	0.973783
FLT3-3	FLT3	693.333	882.333	1.2726
FLT3-4	FLT3	1364.33	1460	1.07012
FLT3-5	FLT3	1715	1936	1.12886
FLT3-6	FLT3	2267.33	2541.67	1.12099
FLT3-7	FLT3	1579.67	1746.67	1.10572
FLT3-8	FLT3	1832.67	2026.33	1.10567
FLT3-9	FLT3	2696.33	3154.33	1.16986
FLT4-1	FLT4	1101.67	1196.33	1.08593
FLT4-10	FLT4	839.333	947.667	1.12907
FLT4-2	FLT4	1572	1724.33	1.0969
FLT4-3	FLT4	867	899	1.03691
FLT4-4	FLT4	638.333	704	1.10287
FLT4-5	FLT4	3361	3213	0.955965
FLT4-6	FLT4	1911	2295	1.20094
FLT4-7	FLT4	1908	2075.33	1.0877
FLT4-8	FLT4	1836.67	1891.33	1.02976
FLT4-9	FLT4	2506.67	2249	0.897207
FRK-1	FRK	1108	1173.33	1.05897
FRK-10	FRK	1725.67	1910	1.10682
FRK-2	FRK	839.333	881.667	1.05044
FRK-3	FRK	2281.33	2214.33	0.970631
FRK-4	FRK	198.667	176	0.885906
FRK-5	FRK	827.667	1006	1.21547
FRK-6	FRK	2688.67	2849	1.05963
FRK-7	FRK	687.667	588.667	0.856035
FRK-8	FRK	1443.33	1670	1.15704
FRK-9	FRK	897.333	984.667	1.09733
FYN-1	FYN	2152.33	2203	1.02354
FYN-10	FYN	2574	2904	1.12821
FYN-11	FYN	786.667	1063.33	1.35169
FYN-12	FYN	1900	1911.67	1.00614
FYN-2	FYN	709.667	722.667	1.01832
FYN-3	FYN	922	1010.67	1.09617
FYN-4	FYN	760	845.333	1.11228
FYN-5	FYN	1762.33	1577	0.894836
FYN-6	FYN	1104.67	1028	0.930597
FYN-7	FYN	993.667	979.667	0.985911
FYN-8	FYN	1198	1488.67	1.24263
FYN-9	FYN	1824.33	1789	0.980632
GAK-1	GAK	1173	1017	0.867008
GAK-10	GAK	2242.67	2272	1.01308
GAK-2	GAK	1079	609	0.564411
GAK-3	GAK	1543.33	991	0.642117
GAK-4	GAK	785	701.667	0.893843
GAK-5	GAK	1528.67	665	0.43502
GAK-6	GAK	664.667	330	0.496489
GAK-7	GAK	1059	891	0.84136
GAK-8	GAK	926	952	1.02808
GAK-9	GAK	1282.67	861.667	0.671778
GRK1-1	GRK1	1662.67	1795	1.07959
GRK1-10	GRK1	1123.67	1270.67	1.13082
GRK1-2	GRK1	1175	1489.67	1.2678
GRK1-3	GRK1	1709.67	2322	1.35816
GRK1-4	GRK1	404.667	482.333	1.19193
GRK1-5	GRK1	1262	1574.33	1.24749
GRK1-6	GRK1	1279.67	1384.67	1.08205
GRK1-7	GRK1	1985.33	2532.67	1.27569
GRK1-8	GRK1	1786.33	2026	1.13417
GRK1-9	GRK1	1040.33	1489	1.43127
GRK4-1	GRK4	387	434	1.12145
GRK4-10	GRK4	2087.33	2056	0.984989
GRK4-11	GRK4	1580.67	1469.67	0.929776
GRK4-2	GRK4	210.667	236.667	1.12342
GRK4-3	GRK4	2172	2308.67	1.06292
GRK4-4	GRK4	1849.67	1985.33	1.07335
GRK4-5	GRK4	1338.67	1240.33	0.926544
GRK4-6	GRK4	1613	1915.33	1.18744
GRK4-7	GRK4	1775	1699.33	0.957371
GRK4-8	GRK4	1301	1325	1.01845
GRK4-9	GRK4	2768	3041.33	1.09875
GRK5-1	GRK5	944.667	877.667	0.929076
GRK5-10	GRK5	1566	1458.33	0.931247
GRK5-2	GRK5	983	1056	1.07426
GRK5-3	GRK5	782	905	1.15729
GRK5-4	GRK5	1190.33	1282.67	1.07757
GRK5-5	GRK5	2469.33	2432.33	0.985016
GRK5-6	GRK5	1654	1936.33	1.1707
GRK5-7	GRK5	815.333	755	0.926002
GRK5-8	GRK5	2514.67	2727.67	1.0847
GRK5-9	GRK5	1440	1478.33	1.02662
GRK6-1	GRK6	692.333	832	1.20173
GRK6-10	GRK6	1723.67	1759.67	1.02089
GRK6-11	GRK6	1631.33	1629.33	0.998774
GRK6-12	GRK6	2159	2328	1.07828
GRK6-2	GRK6	1946.67	2317	1.19024
GRK6-3	GRK6	2173.67	2174.33	1.00031
GRK6-4	GRK6	3648.67	3404	0.932944
GRK6-5	GRK6	1077.67	979.333	0.908753
GRK6-6	GRK6	1817	2099.67	1.15557
GRK6-7	GRK6	1523.33	1709.33	1.1221
GRK6-8	GRK6	1603	1881.67	1.17384
GRK6-9	GRK6	1978	1793.67	0.906808
GRK7-1	GRK7	1360	1585.67	1.16593
GRK7-10	GRK7	1315.67	1306	0.992653
GRK7-2	GRK7	1652.33	1590.33	0.962477
GRK7-3	GRK7	2213	2135.67	0.965055
GRK7-4	GRK7	1658.33	1974.33	1.19055
GRK7-5	GRK7	2027.33	1830.67	0.902992
GRK7-6	GRK7	1734.67	1984.67	1.14412
GRK7-7	GRK7	1766	1824.33	1.03303
GRK7-8	GRK7	997	743	0.745236
GRK7-9	GRK7	2708.67	2812	1.03815
GSG2-1	GSG2	4153	4240	1.02095
GSG2-10	GSG2	1601.67	1525	0.952133
GSG2-2	GSG2	1166.33	1041.33	0.892827
GSG2-3	GSG2	816	640.333	0.784722
GSG2-4	GSG2	1214	999.333	0.823174
GSG2-5	GSG2	1682.67	1322.33	0.785856
GSG2-6	GSG2	2259	1819.67	0.805519
GSG2-7	GSG2	1869.33	1951	1.04369
GSG2-8	GSG2	1494	1327.33	0.888443
GSG2-9	GSG2	2072.33	1725.33	0.832556
GSK3A-1	GSK3A	1238.67	1596.33	1.28875
GSK3A-10	GSK3A	696	403	0.579023
GSK3A-2	GSK3A	1742.67	1989.67	1.14174
GSK3A-3	GSK3A	1339	1298	0.96938
GSK3A-4	GSK3A	3120.33	3344.67	1.07189
GSK3A-5	GSK3A	2250.33	1709.67	0.759739
GSK3A-6	GSK3A	943.333	944.667	1.00141
[truncated: 3,962 more rows]

## Sheet: Hep3B & Huh7
Table S1 Kinome screen data for HCC cells
sgrna	Gene	Hep3B_T0_ mean	Hep3B_T14_ mean	Hep3B_T14/T0	Huh7_T0_ mean	Huh7_T14_mean	Huh7_T14/T0
AAK1-1	AAK1	1086.8	981.86	0.903441	1202.8	1129.2	0.938809
AAK1-10	AAK1	336.28	312.63	0.929672	398.09	375.92	0.944309
AAK1-2	AAK1	958.08	1159.4	1.21013	979.64	1115.5	1.13868
AAK1-3	AAK1	803.48	613.16	0.76313	786.77	646.77	0.822057
AAK1-4	AAK1	734.18	792.06	1.07884	851.71	870.82	1.02244
AAK1-5	AAK1	832.87	813.37	0.976587	911.46	926.36	1.01635
AAK1-6	AAK1	284.47	281.89	0.990931	288.29	327.23	1.13507
AAK1-7	AAK1	1057	1073	1.01514	1187.1	1066	0.897987
AAK1-8	AAK1	704.65	676.59	0.960179	834.97	618.41	0.740637
AAK1-9	AAK1	1773.4	1907.4	1.07556	1948.8	1825	0.936474
AATK-1	AATK	528.11	388.41	0.735472	541.67	453.93	0.838019
AATK-10	AATK	1579.1	1216.8	0.770566	1744.3	1193	0.683942
AATK-11	AATK	741.02	625.1	0.843567	795.38	779.84	0.980462
AATK-2	AATK	505.37	361.15	0.714625	520.8	404.33	0.776363
AATK-3	AATK	594.49	564.59	0.949705	639.98	754.79	1.1794
AATK-4	AATK	246.04	206.61	0.839742	228.38	180.79	0.791619
AATK-5	AATK	320.83	285.45	0.889724	306.33	257.05	0.839128
AATK-6	AATK	1115.9	807.47	0.723604	1074.3	919.52	0.855925
AATK-7	AATK	757.89	953.87	1.25859	860.52	1095.4	1.27295
AATK-8	AATK	325.67	320.91	0.985384	400.29	312.3	0.780184
AATK-9	AATK	651.94	547.71	0.840123	692.45	575.97	0.831786
ABL1-1	ABL1	929.08	913.76	0.983511	1236.3	1246.9	1.00857
ABL1-10	ABL1	851.1	715.69	0.8409	900.3	897.22	0.996579
ABL1-2	ABL1	635.22	600.43	0.945232	663.08	639.68	0.96471
ABL1-3	ABL1	532.66	627.44	1.17794	563.9	508.19	0.901206
ABL1-4	ABL1	378.65	359.53	0.949505	419.29	370.58	0.883827
ABL1-5	ABL1	1056.7	1126.5	1.06605	1211	1331.1	1.09917
ABL1-6	ABL1	800.67	883.28	1.10318	877.26	990.32	1.12888
ABL1-7	ABL1	740.88	850.29	1.14768	831.15	962.76	1.15835
ABL1-8	ABL1	233.07	234.57	1.00644	272.97	248.98	0.912115
ABL1-9	ABL1	220.76	188.77	0.855092	228.55	202.28	0.885058
ABL2-1	ABL2	464.94	455.9	0.980557	482.82	437.18	0.905472
ABL2-10	ABL2	909.11	1035	1.13848	954.2	985.98	1.03331
ABL2-11	ABL2	619.05	597.15	0.964623	732.12	639.64	0.873682
ABL2-12	ABL2	808.98	725.11	0.896326	887.9	771.54	0.868949
ABL2-13	ABL2	558.03	548.65	0.983191	599.03	614.86	1.02643
ABL2-14	ABL2	1082.6	1069.5	0.9879	1166.2	1195.5	1.02512
ABL2-15	ABL2	512.2	507.66	0.991136	587.97	468.54	0.796877
ABL2-16	ABL2	880.95	868.12	0.985436	1046	1037.2	0.991587
ABL2-17	ABL2	411.49	359.27	0.873095	452.87	338.72	0.747941
ABL2-18	ABL2	2246.9	2034.7	0.905559	2383.3	2126.7	0.892334
ABL2-19	ABL2	688.84	652.89	0.947811	755.64	652.08	0.862951
ABL2-2	ABL2	938.59	999.79	1.0652	1114	1168.8	1.04919
ABL2-3	ABL2	909.22	855.35	0.940751	896.19	996.99	1.11248
ABL2-4	ABL2	838.78	777.14	0.926512	928.67	819.88	0.882854
ABL2-5	ABL2	1007.7	1034	1.0261	1134.9	817.41	0.720248
ABL2-6	ABL2	269.53	226.02	0.838571	283.35	311.94	1.1009
ABL2-7	ABL2	637.13	605.43	0.950246	761.8	717.74	0.942163
ABL2-8	ABL2	739.03	608.6	0.823512	764.77	705.63	0.92267
ABL2-9	ABL2	419.96	321.18	0.764787	415.56	349.66	0.841419
ACVR1-1	ACVR1	555.81	482.46	0.86803	628.16	383.9	0.61115
ACVR1-10	ACVR1	934	821.98	0.880064	978.81	698.52	0.713642
ACVR1-11	ACVR1	752.76	694.79	0.92299	853.37	732.42	0.858268
ACVR1-12	ACVR1	1210.3	1043.3	0.862018	1282.8	983.88	0.766978
ACVR1-13	ACVR1	812.6	687.13	0.845594	925.2	539.28	0.582879
ACVR1-14	ACVR1	2129.8	2622.7	1.23143	2317.9	2755.3	1.18871
ACVR1-2	ACVR1	821.19	867.44	1.05632	916.98	982	1.07091
ACVR1-3	ACVR1	777.66	926.09	1.19087	891.15	960.58	1.07791
ACVR1-4	ACVR1	974.4	1065.1	1.09308	1097.2	882.78	0.804575
ACVR1-5	ACVR1	1437.7	1322.7	0.920011	1553.2	1154.8	0.743497
ACVR1-6	ACVR1	639.53	501.25	0.783779	737.17	452.7	0.614105
ACVR1-7	ACVR1	867.83	869.59	1.00203	957.84	854.47	0.89208
ACVR1-8	ACVR1	1510.2	1245	0.824394	1633.8	1135.8	0.695189
ACVR1-9	ACVR1	2528.6	2204.4	0.871787	2737.4	2640.2	0.964492
ACVR1B-1	ACVR1B	1778.9	1795	1.00905	2039	2245.4	1.10123
ACVR1B-10	ACVR1B	1309.6	1128.4	0.861637	1421.9	1195.1	0.840495
ACVR1B-11	ACVR1B	769.94	722.89	0.938891	809.38	746.06	0.921767
ACVR1B-12	ACVR1B	731.69	775.62	1.06004	841.24	963.62	1.14548
ACVR1B-13	ACVR1B	897.05	1057.2	1.17853	1086.8	1260.1	1.15946
ACVR1B-2	ACVR1B	748.72	846.03	1.12997	822.38	957.07	1.16378
ACVR1B-3	ACVR1B	1133	1284.6	1.1338	1287.7	1542.7	1.19803
ACVR1B-4	ACVR1B	560.68	462.42	0.824749	603.9	567.09	0.939046
ACVR1B-5	ACVR1B	281.23	308.33	1.09636	315.98	457.09	1.44658
ACVR1B-6	ACVR1B	633.53	676.02	1.06707	688.03	552.45	0.802945
ACVR1B-7	ACVR1B	559.55	467.25	0.835046	568.88	604.19	1.06207
ACVR1B-8	ACVR1B	790.08	773.82	0.97942	838.92	771.51	0.919647
ACVR1B-9	ACVR1B	666.26	671.86	1.00841	758.32	958.45	1.26391
ACVR1C-1	ACVR1C	327.53	364.3	1.11226	395.61	355.4	0.898359
ACVR1C-10	ACVR1C	314.98	348.14	1.10528	227.23	191.61	0.843243
ACVR1C-11	ACVR1C	1281.6	1279	0.997971	1434.9	1259.6	0.877831
ACVR1C-12	ACVR1C	155.29	175.38	1.12937	200.78	181.73	0.90512
ACVR1C-13	ACVR1C	772.43	716.57	0.927683	870.86	664.23	0.762729
ACVR1C-14	ACVR1C	979.39	1127.9	1.15164	1020.5	1068.4	1.04694
ACVR1C-15	ACVR1C	936.63	1071.1	1.14357	1064.2	978.85	0.919799
ACVR1C-16	ACVR1C	2063.1	2437.6	1.18152	2088.2	2614.8	1.25218
ACVR1C-17	ACVR1C	1370.8	1572.5	1.14714	1537.1	1603.5	1.0432
ACVR1C-18	ACVR1C	687.14	622.44	0.905842	734.42	470.64	0.640832
ACVR1C-19	ACVR1C	864.23	980.6	1.13465	989.04	961.9	0.972559
ACVR1C-2	ACVR1C	561.12	657.31	1.17143	649.44	591.35	0.910554
ACVR1C-20	ACVR1C	663.79	649.93	0.97912	672.09	596.74	0.887887
ACVR1C-3	ACVR1C	1438.7	1804.5	1.25426	1639.3	1921.5	1.17215
ACVR1C-4	ACVR1C	1250.4	1325.1	1.05974	1484.6	1295.1	0.872356
ACVR1C-5	ACVR1C	538.17	540	1.0034	608.31	596.01	0.97978
ACVR1C-6	ACVR1C	533.68	654.36	1.22613	596.05	726.88	1.2195
ACVR1C-7	ACVR1C	350.73	409.21	1.16674	349.13	391.47	1.12127
ACVR1C-8	ACVR1C	735.88	739.99	1.00559	869.77	547.53	0.629511
ACVR1C-9	ACVR1C	1034.7	1170.1	1.13086	1037	1340	1.29219
ACVR2A-1	ACVR2A	877.76	935.45	1.06572	899.28	1075.2	1.19562
ACVR2A-10	ACVR2A	1062.1	1366.3	1.28641	1252.3	1363	1.0884
ACVR2A-11	ACVR2A	664.1	720.81	1.08539	710.52	796.09	1.12043
ACVR2A-12	ACVR2A	893.92	911.98	1.0202	888.48	1184.9	1.33363
ACVR2A-13	ACVR2A	674.42	767.67	1.13827	735.84	809.68	1.10035
ACVR2A-2	ACVR2A	994.86	1013	1.01823	950.69	1100.9	1.158
ACVR2A-3	ACVR2A	694.14	759.49	1.09415	824.55	790.23	0.958377
ACVR2A-4	ACVR2A	553.13	510.19	0.922369	515.2	700.44	1.35955
ACVR2A-5	ACVR2A	743.7	706.96	0.950598	762.52	743.53	0.975096
ACVR2A-6	ACVR2A	374.5	331.43	0.884993	355.63	411.13	1.15606
ACVR2A-7	ACVR2A	812.25	958.53	1.18009	829.64	967.1	1.16569
ACVR2A-8	ACVR2A	259.72	232.93	0.89685	282.23	302.18	1.07069
ACVR2A-9	ACVR2A	1044.7	1157	1.10749	1231.1	1170.2	0.950532
ACVR2B-1	ACVR2B	609.77	666.4	1.09287	669.88	696.16	1.03923
ACVR2B-10	ACVR2B	1108.6	1305.7	1.17779	1459.4	1308.8	0.896807
ACVR2B-2	ACVR2B	472.34	487.02	1.03108	556.11	500.26	0.89957
ACVR2B-3	ACVR2B	843.73	952.7	1.12915	965.62	1121.4	1.16133
ACVR2B-4	ACVR2B	749.45	601.08	0.802028	844.47	880.82	1.04304
ACVR2B-5	ACVR2B	717.04	804.31	1.12171	793.95	812.81	1.02375
ACVR2B-6	ACVR2B	322.75	455.65	1.41177	381.66	394.48	1.03359
ACVR2B-7	ACVR2B	273.58	269.89	0.986512	312.62	297.2	0.950675
ACVR2B-8	ACVR2B	1146.2	1521.5	1.32743	1314.2	1730.8	1.317
ACVR2B-9	ACVR2B	720.75	947.06	1.31399	780.98	925.16	1.18461
ACVRL1-1	ACVRL1	229.74	150.79	0.656351	288.91	205.98	0.712956
ACVRL1-10	ACVRL1	624.2	563.9	0.903396	741.88	718.56	0.968566
ACVRL1-2	ACVRL1	1954.6	2006.6	1.0266	2207	2049.7	0.928727
ACVRL1-3	ACVRL1	109.64	144.84	1.32105	128.89	190.62	1.47894
ACVRL1-4	ACVRL1	210.84	197.59	0.937156	253.83	173.47	0.68341
ACVRL1-5	ACVRL1	1059	1027.3	0.970066	1046.1	1084.1	1.03633
ACVRL1-6	ACVRL1	1300.6	1183	0.90958	1384.1	1096.2	0.791995
ACVRL1-7	ACVRL1	968.73	856.38	0.884023	1046.4	706.66	0.675325
ACVRL1-8	ACVRL1	880.22	652.11	0.740849	887.06	938.55	1.05805
ACVRL1-9	ACVRL1	448.72	394.26	0.878633	523.91	502.53	0.959191
ADCK1-1	ADCK1	1870.2	1859.8	0.994439	1916.9	2068.2	1.07893
ADCK1-10	ADCK1	743.33	826.84	1.11235	834.96	996.91	1.19396
ADCK1-11	ADCK1	1202.2	1109.3	0.922725	1385.6	1495.7	1.07946
ADCK1-2	ADCK1	944.79	1131.6	1.19773	1051.4	1065.7	1.0136
ADCK1-3	ADCK1	407.86	481.37	1.18023	446.23	518.58	1.16214
ADCK1-4	ADCK1	1097.7	1295.1	1.17983	1149.7	1241.1	1.0795
ADCK1-5	ADCK1	1145.8	1413	1.2332	1176.7	1559.4	1.32523
ADCK1-6	ADCK1	1217.9	1285	1.05509	1309.2	1410.7	1.07753
ADCK1-7	ADCK1	1303.1	1460.8	1.12102	1393.9	1610.2	1.15518
ADCK1-8	ADCK1	2080.9	2296.1	1.10342	2349.1	2510.6	1.06875
ADCK1-9	ADCK1	696.56	763.54	1.09616	802.27	922.01	1.14925
ADCK2-1	ADCK2	1004	1096	1.09163	1149.4	1450.3	1.26179
ADCK2-10	ADCK2	330.81	272.04	0.822345	357.19	237.68	0.665416
ADCK2-2	ADCK2	1038.4	969.1	0.933263	1139.6	880.77	0.772876
ADCK2-3	ADCK2	137.59	116.79	0.848826	184.54	138.21	0.748943
ADCK2-4	ADCK2	1113.2	1340.7	1.20437	1332.6	1388.3	1.0418
ADCK2-5	ADCK2	1451	1728.5	1.19125	1586.9	1730.2	1.0903
ADCK2-6	ADCK2	458.19	441.26	0.96305	479.7	458.29	0.955368
ADCK2-7	ADCK2	278.22	257.11	0.924125	286.21	317.17	1.10817
ADCK2-8	ADCK2	779.85	877.16	1.12478	902.12	753.06	0.834767
ADCK2-9	ADCK2	1362.1	1775.5	1.3035	1431.3	1629.9	1.13875
ADCK3-1	ADCK3	496.2	629.28	1.2682	550.59	678.9	1.23304
ADCK3-10	ADCK3	1003.4	1108.6	1.10484	1143.5	1388.4	1.21417
ADCK3-2	ADCK3	953.88	1093.4	1.14627	1012.5	1203	1.18815
ADCK3-3	ADCK3	437.43	411.26	0.940173	460.54	500.99	1.08783
ADCK3-4	ADCK3	592.82	585.99	0.988479	666.46	745.24	1.11821
ADCK3-5	ADCK3	1377.2	1199.6	0.871043	1436.4	1179.3	0.821011
ADCK3-6	ADCK3	681.44	697.31	1.02329	716.73	903.28	1.26028
ADCK3-7	ADCK3	1082	1301.8	1.20314	1182.4	1242.5	1.05083
ADCK3-8	ADCK3	674.35	813.3	1.20605	748.26	920.71	1.23047
ADCK3-9	ADCK3	848.35	1019.6	1.20186	911.93	1021.2	1.11982
ADCK4-1	ADCK4	597.22	822.65	1.37747	677.92	792.2	1.16857
ADCK4-10	ADCK4	339.05	389.74	1.14951	394.74	372.84	0.94452
ADCK4-11	ADCK4	1052.1	913.58	0.86834	1178	1060.4	0.90017
ADCK4-12	ADCK4	642.41	700.1	1.0898	692.44	714.52	1.03189
ADCK4-13	ADCK4	676.08	722.34	1.06842	769.67	740.58	0.962205
ADCK4-14	ADCK4	923.53	1128.9	1.22238	1049.9	1306.4	1.24431
ADCK4-2	ADCK4	1171.7	1607.5	1.37194	1301.5	1484.7	1.14076
ADCK4-3	ADCK4	353.37	538.37	1.52353	413.37	447.73	1.08312
ADCK4-4	ADCK4	224.94	428.43	1.90464	334.37	393.83	1.17783
ADCK4-5	ADCK4	676.36	863.19	1.27623	840.67	970.16	1.15403
ADCK4-6	ADCK4	775.66	760.79	0.980829	780.06	718.79	0.921455
ADCK4-7	ADCK4	916.18	855.05	0.933277	893.52	866.6	0.969872
ADCK4-8	ADCK4	1260.3	1304.3	1.03491	1344.8	1454	1.0812
ADCK4-9	ADCK4	292.51	292.37	0.999521	380.78	359.59	0.944351
ADCK5-1	ADCK5	1341	1140.6	0.850559	1507	1755.2	1.1647
ADCK5-10	ADCK5	1477.3	1245.4	0.843024	1604	1653	1.03055
ADCK5-2	ADCK5	642.08	715.81	1.11483	636.06	791.91	1.24502
ADCK5-3	ADCK5	1043.5	953.09	0.913359	1224.2	1095	0.894462
ADCK5-4	ADCK5	1025.6	1020.4	0.99493	1115	1206.6	1.08215
ADCK5-5	ADCK5	1037.8	1021.7	0.984486	1150.8	1188.7	1.03293
ADCK5-6	ADCK5	784.18	568.54	0.725012	875.96	850.98	0.971483
ADCK5-7	ADCK5	1568.1	1427.8	0.910529	1713.5	1742	1.01663
ADCK5-8	ADCK5	899.54	833.24	0.926296	945.8	1061.9	1.12275
ADCK5-9	ADCK5	1078.7	956.96	0.887142	1109.3	974.45	0.878437
ADRBK1-1	ADRBK1	81.755	77.738	0.950865	102.34	63.392	0.619425
ADRBK1-10	ADRBK1	990.04	1048.4	1.05895	974.02	1088.1	1.11712
ADRBK1-2	ADRBK1	490.45	480.02	0.978734	481.39	524.67	1.08991
ADRBK1-3	ADRBK1	1012.1	797.88	0.788341	1086.9	476.38	0.438292
ADRBK1-4	ADRBK1	1145.4	863.65	0.754016	1245.9	644.44	0.517249
ADRBK1-5	ADRBK1	671.51	770.67	1.14767	694.25	840.7	1.21095
ADRBK1-6	ADRBK1	722.84	644.29	0.891331	818.54	419.55	0.512559
ADRBK1-7	ADRBK1	931.76	515.45	0.5532	1067	285.53	0.267601
ADRBK1-8	ADRBK1	570.84	621.62	1.08896	639.13	472.38	0.739098
ADRBK1-9	ADRBK1	499.53	435.04	0.870899	547.08	325.36	0.594721
ADRBK2-1	ADRBK2	946.15	918.54	0.970819	1064.2	975.63	0.916773
ADRBK2-10	ADRBK2	762.52	946.47	1.24124	910.6	941.3	1.03371
ADRBK2-2	ADRBK2	609.67	769.13	1.26155	731.95	778.52	1.06362
ADRBK2-3	ADRBK2	971.87	1069.5	1.10046	1102.4	942.94	0.855352
ADRBK2-4	ADRBK2	952.33	991.36	1.04098	1086	1109.5	1.02164
ADRBK2-5	ADRBK2	859.78	1053.1	1.22485	1021.9	895.7	0.876505
ADRBK2-6	ADRBK2	1218.1	1379.9	1.13283	1348.5	1505	1.11605
ADRBK2-7	ADRBK2	925.81	1084.2	1.17108	994.32	1143.1	1.14963
ADRBK2-8	ADRBK2	723.56	776.99	1.07384	783.55	764.08	0.975152
ADRBK2-9	ADRBK2	1151.8	1244.4	1.0804	1229.1	1211.5	0.985681
AKT1-1	AKT1	414.6	504.63	1.21715	461.41	560.41	1.21456
AKT1-10	AKT1	858.82	688.51	0.801693	910.46	806.75	0.886091
AKT1-11	AKT1	1002	1003	1.001	1098	1119.8	1.01985
AKT1-12	AKT1	1604.6	1517.5	0.945719	1796.4	1850.9	1.03034
AKT1-2	AKT1	818.46	928.51	1.13446	896.48	1141.1	1.27287
AKT1-3	AKT1	1440	1244.1	0.863958	1588.2	1487.6	0.936658
AKT1-4	AKT1	663.92	624.93	0.941273	669.58	727.75	1.08688
AKT1-5	AKT1	521.34	474.2	0.909579	566.84	530.92	0.936631
AKT1-6	AKT1	974.88	803.17	0.823866	953.03	1121.5	1.17677
AKT1-7	AKT1	900.23	963.76	1.07057	1035.8	1133.8	1.09461
AKT1-8	AKT1	1577.4	1281.7	0.81254	1688.8	1805.9	1.06934
AKT1-9	AKT1	718.42	815.96	1.13577	782.5	792.48	1.01275
AKT2-1	AKT2	586.97	512.77	0.873588	669.33	600.51	0.897181
AKT2-10	AKT2	1166.1	1282.2	1.09956	1235.2	1349.8	1.09278
AKT2-11	AKT2	863.82	822.21	0.95183	991.32	908.97	0.916929
AKT2-12	AKT2	895.71	731.88	0.817095	966.38	856.63	0.886432
AKT2-2	AKT2	1755.5	1541.5	0.878097	1990.6	1830.4	0.919522
AKT2-3	AKT2	2077.6	1635.3	0.78711	2312.3	1855.9	0.802621
AKT2-4	AKT2	675.56	615.57	0.9112	698.77	694.37	0.993703
AKT2-5	AKT2	539.04	434.56	0.806174	537.08	526.22	0.97978
AKT2-6	AKT2	970.86	1054.4	1.08605	957.28	1007	1.05194
AKT2-7	AKT2	503.66	456.89	0.90714	577.97	429.25	0.742686
AKT2-8	AKT2	565.48	484.28	0.856405	574.97	609.1	1.05936
AKT2-9	AKT2	1064.2	1043.6	0.980643	1275	1185.5	0.929804
AKT3-1	AKT3	899.97	934.01	1.03782	917.5	1032.2	1.12501
AKT3-10	AKT3	988.13	1243.9	1.25884	1065	1450.3	1.36178
AKT3-11	AKT3	643.73	702.34	1.09105	651.26	828.33	1.27189
AKT3-2	AKT3	765.21	904.01	1.18139	862.38	1024.4	1.18788
AKT3-3	AKT3	672.54	649.83	0.966232	732.41	703.25	0.960186
AKT3-4	AKT3	186.69	223.1	1.19503	223.96	276.91	1.23643
AKT3-5	AKT3	1015.5	846.91	0.833983	1095.6	1100.4	1.00438
AKT3-6	AKT3	1360.6	1525.8	1.12142	1352.6	1570.9	1.16139
AKT3-7	AKT3	390.37	479.14	1.2274	418.71	524.6	1.2529
AKT3-8	AKT3	533.59	440.28	0.825128	470.49	585.7	1.24487
AKT3-9	AKT3	505.24	595.92	1.17948	525.24	609.4	1.16023
ALK-1	ALK	585.15	626.41	1.07051	641.95	726.76	1.13211
ALK-10	ALK	709.05	634.74	0.895198	779.84	925.63	1.18695
ALK-2	ALK	1742.1	1867.5	1.07198	1985.8	2127.2	1.07121
ALK-3	ALK	410.82	421	1.02478	411.64	444.16	1.079
ALK-4	ALK	998.8	824.78	0.825771	1003.9	1004.3	1.0004
ALK-5	ALK	544.36	624.61	1.14742	672.57	604.62	0.89897
ALK-6	ALK	488.34	445.03	0.911312	508.59	583.3	1.1469
ALK-7	ALK	673.03	716.53	1.06463	699.88	754.29	1.07774
ALK-8	ALK	1094.2	1115.7	1.01965	1161.5	1212.9	1.04425
ALK-9	ALK	1452.6	1502.3	1.03421	1526.4	1704.6	1.11675
ALPK1-1	ALPK1	1879.4	2212.3	1.17713	2025.7	2385.5	1.17762
ALPK1-10	ALPK1	1474.3	1553.2	1.05352	1640.9	1702.9	1.03778
ALPK1-2	ALPK1	330.09	362.22	1.09734	372.95	447.32	1.19941
ALPK1-3	ALPK1	1092.6	1246.9	1.14122	1239.4	1431.6	1.15508
ALPK1-4	ALPK1	603.78	709.88	1.17573	712.6	754.36	1.0586
ALPK1-5	ALPK1	492.44	541.54	1.09971	521.13	602.61	1.15635
ALPK1-6	ALPK1	707.74	766.16	1.08254	724.48	730.34	1.00809
ALPK1-7	ALPK1	733.67	934.28	1.27343	846.03	1122.1	1.32631
ALPK1-8	ALPK1	1512.6	1238.4	0.818723	1693.9	1467.1	0.866108
ALPK1-9	ALPK1	462.94	505.95	1.09291	531.08	443.05	0.834243
ALPK2-1	ALPK2	411.44	317.75	0.772288	423.69	410.97	0.969978
ALPK2-10	ALPK2	524.37	581.61	1.10916	565.29	601.7	1.06441
ALPK2-2	ALPK2	6.607	6.111	0.924928	9.0027	8.5681	0.951726
ALPK2-3	ALPK2	508.64	615.06	1.20922	526.33	515.36	0.979158
ALPK2-4	ALPK2	508.56	676.4	1.33003	519.44	729.83	1.40503
ALPK2-5	ALPK2	315.09	362.95	1.15189	326.87	340.93	1.04301
ALPK2-6	ALPK2	911.07	978.36	1.07386	1044.2	1147.5	1.09893
ALPK2-7	ALPK2	473.61	453.66	0.957877	460.53	441.33	0.958309
ALPK2-8	ALPK2	1091.5	1110	1.01695	1167.5	1149	0.984154
ALPK2-9	ALPK2	1176.4	1242.4	1.0561	1225.3	1407.4	1.14862
ALPK3-1	ALPK3	494.78	575.35	1.16284	591.54	708.12	1.19708
ALPK3-10	ALPK3	769.38	695.37	0.903806	836.77	783	0.935741
ALPK3-2	ALPK3	607.89	728.08	1.19772	680.61	650.27	0.955422
ALPK3-3	ALPK3	634.98	749.51	1.18037	750.4	810.58	1.0802
ALPK3-4	ALPK3	575.27	505.44	0.878614	643.68	662.2	1.02877
ALPK3-5	ALPK3	598.05	538.62	0.900627	597.31	778.28	1.30298
ALPK3-6	ALPK3	546.13	451	0.825811	532.27	534.56	1.0043
ALPK3-7	ALPK3	223.56	202	0.903561	300.44	233.72	0.777926
ALPK3-8	ALPK3	1203.2	1337.1	1.11129	1361.2	1276.1	0.937482
ALPK3-9	ALPK3	1090.4	1357	1.2445	1271.7	1316.2	1.03499
AMHR2-1	AMHR2	1171.9	1371.1	1.16998	1255.8	1698.2	1.35229
AMHR2-10	AMHR2	679.74	556.01	0.817975	759.37	780.1	1.0273
AMHR2-11	AMHR2	1019.2	1089.4	1.06888	1180.4	1060.4	0.89834
AMHR2-12	AMHR2	334.51	191.66	0.572957	331.53	189.51	0.571622
AMHR2-13	AMHR2	715.87	753.37	1.05238	754.64	798.51	1.05813
AMHR2-14	AMHR2	574.04	582.2	1.01422	587.62	672.32	1.14414
AMHR2-2	AMHR2	808.55	818.58	1.0124	971.26	1005.2	1.03494
AMHR2-3	AMHR2	512.57	406.99	0.794018	516.13	526.9	1.02087
AMHR2-4	AMHR2	407.36	260.61	0.639754	424.44	363.7	0.856894
AMHR2-5	AMHR2	679.48	684.3	1.00709	766.48	857.61	1.11889
AMHR2-6	AMHR2	1211.1	1029.5	0.850054	1293	1200.6	0.928538
AMHR2-7	AMHR2	506.46	673.47	1.32976	614.39	649.81	1.05765
AMHR2-8	AMHR2	725.97	607.36	0.836619	801.28	735.42	0.917807
AMHR2-9	AMHR2	819.13	794.77	0.970261	812.51	963	1.18522
ANKK1-1	ANKK1	1423.4	1647.1	1.15716	1520.3	1655.5	1.08893
ANKK1-10	ANKK1	398.57	397.72	0.997867	371.24	406.34	1.09455
ANKK1-2	ANKK1	698.88	768.14	1.0991	685.32	819	1.19506
ANKK1-3	ANKK1	711.04	869.73	1.22318	772.96	884.04	1.14371
ANKK1-4	ANKK1	637.21	909.55	1.42739	736.92	902.88	1.22521
ANKK1-5	ANKK1	429.13	545.35	1.27083	464.87	625.14	1.34476
ANKK1-6	ANKK1	432.73	548.1	1.26661	523.34	539.3	1.0305
ANKK1-7	ANKK1	463.62	524.73	1.13181	499.4	616.27	1.23402
ANKK1-8	ANKK1	538.9	565.65	1.04964	515.18	628.27	1.21952
ANKK1-9	ANKK1	991.63	1126.6	1.13611	1113.6	1390.3	1.24847
ARAF-1	ARAF	582.22	644.02	1.10615	711.83	655.74	0.921203
ARAF-10	ARAF	750.15	819.86	1.09293	843.54	923.42	1.0947
ARAF-11	ARAF	955.49	995.82	1.04221	1042.6	1150.7	1.10368
ARAF-12	ARAF	1026.3	1079.5	1.05184	1043.5	1127.5	1.0805
ARAF-13	ARAF	680.06	775.44	1.14025	790.01	724.81	0.917469
ARAF-14	ARAF	1088.7	1119.6	1.02838	1197.9	1364.3	1.13891
ARAF-15	ARAF	952.82	922.62	0.968305	1108.2	1003	0.905071
ARAF-16	ARAF	1182.3	1253.8	1.06048	1250.1	1343.7	1.07487
ARAF-17	ARAF	1050.5	1103.9	1.05083	1059.5	1230.2	1.16111
ARAF-2	ARAF	662.07	669.74	1.01158	760.47	837.76	1.10163
ARAF-3	ARAF	1482.1	1575.8	1.06322	1641.4	1551.2	0.945047
ARAF-4	ARAF	684.99	842.32	1.22968	753.99	798.07	1.05846
ARAF-5	ARAF	1336.1	1507.7	1.12843	1500.5	1850	1.23292
ARAF-6	ARAF	563.64	598.98	1.0627	625.9	719.61	1.14972
ARAF-7	ARAF	749.6	757.97	1.01117	834.63	854.95	1.02435
ARAF-8	ARAF	547.05	452.35	0.82689	625.32	637.46	1.01941
ARAF-9	ARAF	1387.7	1378.1	0.993082	1621.5	1675.1	1.03306
ATM-1	ATM	842.15	770.49	0.914908	894.08	807.27	0.902906
ATM-10	ATM	1016.1	938.23	0.923364	1068.6	1167.8	1.09283
ATM-2	ATM	701.71	692.51	0.986889	804.9	773.25	0.960678
ATM-3	ATM	1247.3	1235	0.990139	1292.3	1322.6	1.02345
ATM-4	ATM	789.72	686.64	0.869473	959.58	756.5	0.788366
ATM-5	ATM	732.51	656.97	0.896875	884.89	650.19	0.734769
ATM-6	ATM	627.39	708.42	1.12915	640.26	655.49	1.02379
ATM-7	ATM	644.08	818.94	1.27149	700.76	932.11	1.33014
ATM-8	ATM	669.46	780.82	1.16634	691.28	782.86	1.13248
ATM-9	ATM	855.64	835.7	0.976696	1027.9	855.52	0.832299
ATR-1	ATR	520.58	419.29	0.805429	561.05	695.92	1.24039
ATR-10	ATR	759.09	392.39	0.516922	776.74	473.96	0.610191
ATR-2	ATR	1873.7	733.68	0.391567	2109.2	826.43	0.391822
ATR-3	ATR	1251	985.98	0.788153	1278.9	1165.4	0.911252
ATR-4	ATR	538.59	460.97	0.855883	570.12	598.21	1.04927
ATR-5	ATR	1222.1	1508.4	1.23427	1391.8	1596.4	1.147
ATR-6	ATR	411.65	169.08	0.410737	486.52	163.58	0.336225
ATR-7	ATR	687.43	293.18	0.426487	817.24	429.78	0.525892
ATR-8	ATR	264.7	368.43	1.39188	272.09	399.43	1.46801
ATR-9	ATR	936.87	632.12	0.674715	961.34	604.07	0.628362
AURKA-1	AURKA	422.67	115.69	0.273712	473.73	157.82	0.333143
AURKA-10	AURKA	814.9	451.24	0.553737	824.15	398.08	0.483019
AURKA-2	AURKA	1034.9	457.05	0.441637	1078.8	474.75	0.440072
AURKA-3	AURKA	311.13	135.96	0.436988	403.18	158.75	0.393745
AURKA-4	AURKA	637.14	112.36	0.176351	630.25	202.07	0.320619
AURKA-5	AURKA	459.43	474.81	1.03348	565.02	274.99	0.486691
AURKA-6	AURKA	517.99	257.37	0.496863	544.42	300.93	0.552753
AURKA-7	AURKA	985.09	1145.6	1.16294	974.56	833.45	0.855206
AURKA-8	AURKA	1059.5	536.48	0.506352	1106.4	573.41	0.518266
AURKA-9	AURKA	586.4	649.18	1.10706	596.72	545.29	0.913812
AURKB-1	AURKB	834.23	662.59	0.794253	929.08	768.28	0.826926
AURKB-10	AURKB	595.08	629.59	1.05799	611.28	655.51	1.07236
AURKB-11	AURKB	286.25	261.18	0.912419	270.89	274.55	1.01351
AURKB-12	AURKB	971.43	682.51	0.702583	1043.1	703.54	0.67447
AURKB-13	AURKB	817.67	588.4	0.719606	855.46	594.7	0.695182
AURKB-14	AURKB	780.46	452.59	0.579902	797.02	606.61	0.761098
AURKB-15	AURKB	862.33	620.77	0.719875	1005.4	596.04	0.592839
AURKB-16	AURKB	718.14	265.83	0.370165	765.13	294.71	0.385176
AURKB-2	AURKB	610.02	519.73	0.851988	750.04	748.16	0.997493
AURKB-3	AURKB	745.27	596	0.79971	779.31	596.91	0.765947
AURKB-4	AURKB	945.39	807.64	0.854293	972.26	855.76	0.880176
AURKB-5	AURKB	937.69	912	0.972603	1040.7	995.82	0.956875
AURKB-6	AURKB	266.08	171.67	0.645182	281.79	175.88	0.624153
AURKB-7	AURKB	1670	931.67	0.557886	1869.3	1152.8	0.616701
AURKB-8	AURKB	1044.5	639.93	0.612666	1036.1	689.68	0.66565
AURKB-9	AURKB	887.31	549.29	0.619051	996.96	533.07	0.534695
AURKC-1	AURKC	928.88	1060.9	1.14213	1034.2	1252.2	1.21079
AURKC-10	AURKC	824.27	962.87	1.16815	956.17	1150	1.20271
AURKC-2	AURKC	1412	1432.5	1.01452	1511.6	1645.3	1.08845
AURKC-3	AURKC	663.26	702.23	1.05876	751.55	795.71	1.05876
AURKC-4	AURKC	1184.8	1122.7	0.947586	1239.1	1170.4	0.944557
AURKC-5	AURKC	1476.7	1682.7	1.1395	1642.9	1942.9	1.1826
AURKC-6	AURKC	1456.8	1458.9	1.00144	1592	1674.5	1.05182
AURKC-7	AURKC	890.32	846.16	0.9504	919.84	917.49	0.997445
AURKC-8	AURKC	905.05	1025.2	1.13276	951.44	963.2	1.01236
AURKC-9	AURKC	962.89	884.56	0.918651	957.68	1075.9	1.12344
AXL-1	AXL	772.66	835.6	1.08146	848.66	871.33	1.02671
AXL-10	AXL	831.09	746.51	0.89823	845.91	836.05	0.988344
AXL-11	AXL	1259.7	1362.7	1.08177	1427.4	1503.3	1.05317
AXL-12	AXL	528.12	674.6	1.27736	601.17	694.8	1.15575
AXL-13	AXL	1527.4	2048.7	1.3413	1725.9	2197.1	1.27302
AXL-14	AXL	536.1	449.7	0.838836	581.56	415.83	0.715025
AXL-15	AXL	1553.6	1843.2	1.18641	1729.6	1898.6	1.09771
AXL-16	AXL	1230.6	1527	1.24086	1467.5	1701.4	1.15939
AXL-2	AXL	1117.9	1275.1	1.14062	1206.6	1411.2	1.16957
AXL-3	AXL	577.34	516.51	0.894637	564.81	678.82	1.20186
AXL-4	AXL	915.86	942.68	1.02928	1048.1	1199.9	1.14483
AXL-5	AXL	920.96	1073.3	1.16541	973.72	1180.6	1.21246
AXL-6	AXL	812.12	862.87	1.06249	910.01	907.45	0.997187
AXL-7	AXL	941.72	951.4	1.01028	1105.3	1156.6	1.04641
AXL-8	AXL	415.36	507.75	1.22243	438.78	562.17	1.28121
AXL-9	AXL	1038.6	1215.8	1.17061	1164.9	1329.3	1.14113
BCKDK-1	BCKDK	211.7	208.34	0.984128	251.45	300.15	1.19368
BCKDK-10	BCKDK	1128.5	1064.2	0.943022	1327.9	1318.8	0.993147
BCKDK-11	BCKDK	596.2	701.89	1.17727	660.63	803.05	1.21558
BCKDK-2	BCKDK	845.43	683.39	0.808334	916.25	851.81	0.92967
BCKDK-3	BCKDK	691.86	760.34	1.09898	744.91	1043.1	1.4003
BCKDK-4	BCKDK	819.75	838.53	1.02291	883.8	1039.1	1.17572
BCKDK-5	BCKDK	951.7	799.22	0.839781	982.61	862.8	0.87807
BCKDK-6	BCKDK	558.79	527.31	0.943664	601.7	704.33	1.17057
BCKDK-7	BCKDK	555.49	492.38	0.886389	609.2	592.6	0.972751
BCKDK-8	BCKDK	826.73	639.64	0.773699	869.26	920.57	1.05903
BCKDK-9	BCKDK	311.38	298.21	0.957704	322.95	333.66	1.03316
BLK-1	BLK	941.75	1048.4	1.11325	1061	1349.1	1.27154
BLK-10	BLK	553.55	568.64	1.02726	572.07	740.73	1.29482
BLK-2	BLK	685.49	852.42	1.24352	854.57	914.79	1.07047
BLK-3	BLK	1067.1	1186.6	1.11199	1137.8	1159.8	1.01934
BLK-4	BLK	547.51	583.57	1.06586	542.88	577.68	1.0641
BLK-5	BLK	1821.9	1962.1	1.07695	1887.6	2009.1	1.06437
BLK-6	BLK	600.54	654.78	1.09032	715.71	664.94	0.929063
BLK-7	BLK	663.04	590.24	0.890203	594.53	648.06	1.09004
BLK-8	BLK	1519.3	1828.3	1.20338	1555.4	1688.3	1.08544
BLK-9	BLK	1016.4	1153.8	1.13518	1124.1	1363.7	1.21315
BMP2K-1	BMP2K	298.59	319.62	1.07043	375.75	334.88	0.891231
BMP2K-10	BMP2K	704.48	876.13	1.24365	771.06	817.09	1.0597
BMP2K-11	BMP2K	940.02	863.58	0.918683	1057.7	941.8	0.890423
BMP2K-2	BMP2K	302.59	290.01	0.958426	360.63	316.63	0.877991
BMP2K-3	BMP2K	465.85	460.23	0.987936	416.56	408.78	0.981323
BMP2K-4	BMP2K	167.22	173.79	1.03929	194.62	191.8	0.98551
BMP2K-5	BMP2K	1524.1	1652	1.08392	1613	1698.9	1.05325
BMP2K-6	BMP2K	453.62	405.26	0.893391	477.13	382.57	0.801815
BMP2K-7	BMP2K	1814.2	2139.3	1.1792	2036.7	2344.1	1.15093
BMP2K-8	BMP2K	445.38	404.86	0.909022	459.93	486.86	1.05855
BMP2K-9	BMP2K	697.91	827.13	1.18515	754.65	759.99	1.00708
BMPR1A-1	BMPR1A	457.62	396.58	0.866614	505.21	344.44	0.681776
BMPR1A-10	BMPR1A	914.54	934.61	1.02195	997.2	892.44	0.894946
BMPR1A-2	BMPR1A	67.169	87.49	1.30254	92.431	97.782	1.05789
BMPR1A-3	BMPR1A	1139.5	1139.6	1.00009	1210.3	1089.8	0.900438
BMPR1A-4	BMPR1A	442.45	370.04	0.836343	540.06	379.84	0.703329
BMPR1A-5	BMPR1A	807.49	1074.3	1.33042	908.65	1105.2	1.21631
BMPR1A-6	BMPR1A	1375.5	1277.8	0.928971	1483.1	1323.8	0.89259
BMPR1A-7	BMPR1A	1068.4	947.48	0.886821	1069.4	871.84	0.815261
BMPR1A-8	BMPR1A	627.13	615.12	0.980849	668.26	465.24	0.696196
BMPR1A-9	BMPR1A	343.96	309.17	0.898855	364.04	314.05	0.86268
BMPR1B-1	BMPR1B	569.57	624.71	1.09681	677.76	602.64	0.889164
BMPR1B-10	BMPR1B	1266.7	1265.1	0.998737	1423.2	1319.9	0.927417
BMPR1B-2	BMPR1B	806.05	792.39	0.983053	890.46	877.88	0.985872
BMPR1B-3	BMPR1B	868.43	868.27	0.999816	932.12	938.71	1.00707
BMPR1B-4	BMPR1B	1077.6	888.45	0.824471	1160.5	947	0.816028
BMPR1B-5	BMPR1B	1258.6	1462.5	1.16201	1428	1699.7	1.19027
BMPR1B-6	BMPR1B	823.3	880.44	1.0694	938.76	1084.3	1.15503
BMPR1B-7	BMPR1B	1055.6	1070.9	1.01449	1011.7	1278.4	1.26362
BMPR1B-8	BMPR1B	743.83	788.65	1.06026	842.71	732.59	0.869326
BMPR1B-9	BMPR1B	861.02	752.33	0.873766	1026.3	835.53	0.814119
BMPR2-1	BMPR2	443.85	347.7	0.783373	471.84	323.32	0.685232
BMPR2-10	BMPR2	580.63	479.76	0.826275	627.62	408.35	0.650633
BMPR2-2	BMPR2	582.03	543.56	0.933904	598.06	446.09	0.745895
BMPR2-3	BMPR2	339.39	310.69	0.915437	397.07	291.23	0.733448
BMPR2-4	BMPR2	1507.8	1094.3	0.725759	1478.4	1155.8	0.781791
BMPR2-5	BMPR2	1394.5	1110.1	0.796056	1512.6	963.88	0.637234
BMPR2-6	BMPR2	1337.1	1147.6	0.858275	1485.9	1268.5	0.853691
BMPR2-7	BMPR2	486.53	371.48	0.763529	574.22	333.83	0.581363
BMPR2-8	BMPR2	754.07	570.8	0.756959	786.2	470.46	0.598397
BMPR2-9	BMPR2	314.63	388.41	1.2345	348	439.4	1.26264
BMX-1	BMX	969.24	1217.7	1.25635	1086.2	1174.5	1.08129
BMX-10	BMX	485.46	574.42	1.18325	497.13	622.11	1.2514
BMX-2	BMX	1180	1386.7	1.17517	1319.2	1391.7	1.05496
BMX-3	BMX	887.09	789.42	0.889898	874.25	1016.8	1.16305
BMX-4	BMX	1375.3	1708.8	1.24249	1568.9	1562.7	0.996048
BMX-5	BMX	818.92	1003.9	1.22588	934.86	1110.4	1.18777
BMX-6	BMX	1043.9	1149.5	1.10116	1123	1213.8	1.08085
BMX-7	BMX	1316.5	1555.2	1.18131	1471.7	1684.5	1.14459
BMX-8	BMX	709.17	855.89	1.20689	833.91	898.26	1.07717
BMX-9	BMX	1071.6	1212.8	1.13177	1190.6	1357.9	1.14052
BRAF-1	BRAF	539.47	655.37	1.21484	593.15	679.42	1.14544
BRAF-10	BRAF	1309.6	1476.8	1.12767	1528.6	1489.6	0.974486
BRAF-2	BRAF	325.13	250.95	0.771845	340.51	260.3	0.764442
BRAF-3	BRAF	851.29	949.59	1.11547	904.69	985.76	1.08961
BRAF-4	BRAF	398.44	411.84	1.03363	378.68	380.88	1.00581
BRAF-5	BRAF	1197.4	1320.9	1.10314	1314.9	1387.7	1.05537
BRAF-6	BRAF	718.31	846.73	1.17878	727.74	929.93	1.27783
BRAF-7	BRAF	1131	1259.7	1.11379	1238.8	1389.5	1.12165
BRAF-8	BRAF	781.53	823.55	1.05377	813.41	897.25	1.10307
BRAF-9	BRAF	995.84	1120.3	1.12498	1116	1233.2	1.10502
BRSK1-1	BRSK1	662.21	601.51	0.908337	685.33	950.65	1.38714
BRSK1-10	BRSK1	946.27	816.19	0.862534	895.83	1032.1	1.15212
BRSK1-2	BRSK1	879.43	1029.2	1.1703	1032	1041.4	1.00911
BRSK1-3	BRSK1	560.86	668.55	1.19201	618.58	709.47	1.14693
BRSK1-4	BRSK1	938.1	1021.1	1.08848	1100.4	1198.3	1.08897
BRSK1-5	BRSK1	739.14	772.75	1.04547	807.31	794.52	0.984157
BRSK1-6	BRSK1	601.06	619.75	1.0311	693.77	692.54	0.998227
BRSK1-7	BRSK1	635.56	632.96	0.995909	659.39	676.56	1.02604
BRSK1-8	BRSK1	1326.9	1301.5	0.980858	1440.8	1504.7	1.04435
BRSK1-9	BRSK1	653.32	648.65	0.992852	742.14	895.96	1.20727
BRSK2-1	BRSK2	964.31	1034.9	1.0732	1006.2	1146.5	1.13944
BRSK2-10	BRSK2	1051.5	1190.7	1.13238	1191	1338.1	1.12351
BRSK2-11	BRSK2	647.37	660.3	1.01997	720.7	638.6	0.886083
BRSK2-12	BRSK2	728.67	956.06	1.31206	741.41	915.68	1.23505
BRSK2-13	BRSK2	705.35	616.59	0.874162	758.69	748.28	0.986279
BRSK2-14	BRSK2	1105.9	1053.5	0.952618	1299.1	1490.2	1.1471
BRSK2-15	BRSK2	1203	1143.8	0.95079	1338.7	1186.4	0.886233
BRSK2-16	BRSK2	558.58	724.56	1.29715	647.96	750.04	1.15754
BRSK2-17	BRSK2	860.47	861.03	1.00065	984.6	846.3	0.859537
BRSK2-2	BRSK2	949.08	824.92	0.869179	991.99	1043.7	1.05213
BRSK2-3	BRSK2	1531.2	1445	0.943704	1590.2	1504.7	0.946233
BRSK2-4	BRSK2	732.63	784.92	1.07137	811.72	909.45	1.1204
BRSK2-5	BRSK2	731.28	645.48	0.882671	744.13	703.78	0.945776
BRSK2-6	BRSK2	731.95	785.22	1.07278	862.45	913.52	1.05922
BRSK2-7	BRSK2	487.96	595.85	1.2211	527.51	635.67	1.20504
BRSK2-8	BRSK2	882.84	1150.9	1.30363	928.2	1212	1.30575
BRSK2-9	BRSK2	1595	1613.8	1.01179	1775.9	1983.1	1.11667
BTK-1	BTK	807.76	865.89	1.07196	893.67	809.74	0.906084
BTK-10	BTK	664.97	674.56	1.01442	766.46	803.41	1.04821
BTK-2	BTK	260.58	252.25	0.968033	348.02	306.26	0.880007
BTK-3	BTK	905.3	888.69	0.981652	943.29	1065.1	1.12913
BTK-4	BTK	1659.6	2030.6	1.22355	1725	2102.7	1.21896
BTK-5	BTK	1731.6	1943.7	1.12249	1931.3	2060.8	1.06705
BTK-6	BTK	511.11	464.38	0.908572	563.44	508.53	0.902545
BTK-7	BTK	363.19	411.68	1.13351	399.5	387.96	0.971114
BTK-8	BTK	1008.9	976.63	0.968015	1075.4	1315.7	1.22345
BTK-9	BTK	822.28	957.71	1.1647	920.22	954.04	1.03675
BUB1-1	BUB1	79.108	54.605	0.690259	98.882	88.87	0.898748
BUB1-10	BUB1	940.3	646.69	0.687749	1006.7	554.24	0.550551
BUB1-11	BUB1	895.4	691.05	0.771778	990.51	846.02	0.854126
BUB1-12	BUB1	412.19	391.65	0.950169	445.74	484.24	1.08637
BUB1-2	BUB1	401.69	248.8	0.619383	459.66	354.76	0.771788
BUB1-3	BUB1	131.96	102.88	0.77963	112.17	75.734	0.675172
BUB1-4	BUB1	463.58	344.2	0.742482	544.81	277.71	0.509737
BUB1-5	BUB1	1328.8	797.44	0.60012	1401.7	720.92	0.514318
BUB1-6	BUB1	800.96	430.2	0.537105	927.78	510.59	0.550335
BUB1-7	BUB1	500.42	226.51	0.45264	532.58	140.32	0.263472
BUB1-8	BUB1	1786.9	1513.6	0.847054	1894.9	1672.2	0.882474
BUB1-9	BUB1	1033.8	1134.2	1.09712	1160.1	1334.1	1.14999
BUB1B-1	BUB1B	1121.6	436.15	0.388864	1259	569.52	0.452359
BUB1B-10	BUB1B	1049.1	641.6	0.611572	1245.7	652.19	0.523553
BUB1B-2	BUB1B	730.32	240.48	0.32928	840.59	315.52	0.375355
BUB1B-3	BUB1B	942.5	501.44	0.532032	1013.5	631.14	0.622733
BUB1B-4	BUB1B	1437.4	1093	0.760401	1525.5	1488.6	0.975811
BUB1B-5	BUB1B	1572.7	589.65	0.374928	1673.4	694.66	0.415119
BUB1B-6	BUB1B	713.37	460.65	0.645738	866.45	550.26	0.635074
BUB1B-7	BUB1B	846.99	871.29	1.02869	897.45	928.15	1.03421
BUB1B-8	BUB1B	1102.9	707.43	0.641427	1166.5	895.17	0.767398
BUB1B-9	BUB1B	779.61	373.49	0.479073	799.43	389.32	0.486997
C9orf96-1	C9orf96	930.75	914.89	0.98296	1040.9	1099.3	1.05611
C9orf96-10	C9orf96	411.15	454.26	1.10485	370.59	516.36	1.39335
C9orf96-2	C9orf96	1113.4	1089.4	0.978444	1143.1	1165.9	1.01995
C9orf96-3	C9orf96	1138.8	1362.1	1.19608	1299.1	1440.4	1.10877
C9orf96-4	C9orf96	848.03	945.3	1.1147	953.89	1002.9	1.05138
C9orf96-5	C9orf96	1083.8	1126.8	1.03968	1104.4	1355.5	1.22736
C9orf96-6	C9orf96	376.61	383.13	1.01731	394.66	448.51	1.13645
C9orf96-7	C9orf96	751.25	800.83	1.066	740.49	926.82	1.25163
C9orf96-8	C9orf96	620.54	794.32	1.28005	680.33	861.91	1.2669
C9orf96-9	C9orf96	1109	945.6	0.85266	1251.1	1171.5	0.936376
CAMK1-1	CAMK1	670.62	731.62	1.09096	784.56	787.43	1.00366
CAMK1-10	CAMK1	982.72	868.12	0.883385	1207.2	1048.6	0.868622
CAMK1-2	CAMK1	724.35	694.37	0.958611	760.09	761.79	1.00224
CAMK1-3	CAMK1	877.95	978.01	1.11397	1065.6	1081.6	1.01502
CAMK1-4	CAMK1	798.92	711.68	0.890803	804.29	867.48	1.07857
CAMK1-5	CAMK1	993.41	928.24	0.934398	1065.4	1425.2	1.33771
CAMK1-6	CAMK1	570.04	518.04	0.908778	699	647.6	0.926466
CAMK1-7	CAMK1	880.78	793.39	0.900781	1014.5	1002.7	0.988369
CAMK1-8	CAMK1	1055.5	1020.5	0.96684	1227.6	1259.4	1.0259
CAMK1-9	CAMK1	1208	1166	0.965232	1356.8	1468.7	1.08247
CAMK1D-1	CAMK1D	1023.3	1184.5	1.15753	1065.8	1306.2	1.22556
CAMK1D-10	CAMK1D	901.74	985.2	1.09255	923.58	1010.8	1.09444
CAMK1D-2	CAMK1D	983.67	1143.3	1.16228	1195.6	1280	1.07059
CAMK1D-3	CAMK1D	1218.1	1251	1.02701	1259	1386.7	1.10143
CAMK1D-4	CAMK1D	990.49	1050.7	1.06079	1047.6	1162.4	1.10958
CAMK1D-5	CAMK1D	1075.2	1249	1.16164	1301.5	1442.8	1.10857
CAMK1D-6	CAMK1D	766.36	815.31	1.06387	764.75	953.02	1.24619
CAMK1D-7	CAMK1D	666.28	838.81	1.25895	794.32	760.21	0.957058
CAMK1D-8	CAMK1D	386.71	430.85	1.11414	403.85	410.63	1.01679
CAMK1D-9	CAMK1D	685.33	879.41	1.28319	755.93	851.57	1.12652
CAMK1G-1	CAMK1G	605.61	562.99	0.929625	654.51	604.22	0.923164
CAMK1G-10	CAMK1G	722.41	935.36	1.29478	840.63	959.37	1.14125
CAMK1G-2	CAMK1G	972.71	1120.7	1.15214	1026.3	1181.1	1.15083
CAMK1G-3	CAMK1G	1084.3	1229.6	1.134	1283.9	1538.8	1.19854
CAMK1G-4	CAMK1G	459.57	574.92	1.251	519.69	563.88	1.08503
CAMK1G-5	CAMK1G	257.79	337.8	1.31037	315.88	379.94	1.2028
CAMK1G-6	CAMK1G	1035.4	966.81	0.933755	1214.3	1252.3	1.03129
CAMK1G-7	CAMK1G	659.54	761.52	1.15462	719.62	779.15	1.08272
CAMK1G-8	CAMK1G	776.37	764.46	0.984659	808.08	937.58	1.16026
CAMK1G-9	CAMK1G	784.36	906.83	1.15614	854.38	888.24	1.03963
CAMK2A-1	CAMK2A	327.63	249.98	0.762995	323.7	335.65	1.03692
CAMK2A-10	CAMK2A	1053	1237.1	1.17483	1192.5	1389.3	1.16503
CAMK2A-2	CAMK2A	523.54	603.01	1.15179	531.78	612.56	1.1519
CAMK2A-3	CAMK2A	462.48	485.73	1.05027	561.95	698.58	1.24314
CAMK2A-4	CAMK2A	555.15	565.09	1.01791	651.1	582.44	0.894548
CAMK2A-5	CAMK2A	1035	1106.9	1.06947	1039.9	1258.6	1.21031
CAMK2A-6	CAMK2A	563.44	562.16	0.997728	620.49	588.06	0.947735
CAMK2A-7	CAMK2A	644.08	835.37	1.297	662.86	726.54	1.09607
CAMK2A-8	CAMK2A	1268	1260.6	0.994164	1440.3	1352.5	0.93904
CAMK2A-9	CAMK2A	1523.7	1671.4	1.09694	1714.7	1885.6	1.09967
CAMK2B-1	CAMK2B	742.7	693.42	0.933648	824.91	888.05	1.07654
CAMK2B-10	CAMK2B	608.92	482.77	0.79283	681.41	549.75	0.806783
CAMK2B-11	CAMK2B	1012.6	983.26	0.971025	1197.7	1103.9	0.921683
CAMK2B-12	CAMK2B	789.62	694.85	0.87998	923.55	799.78	0.865985
CAMK2B-2	CAMK2B	1100.1	993.52	0.903118	1154.8	1105.4	0.957222
CAMK2B-3	CAMK2B	980.05	894.78	0.912994	1120.8	1054.5	0.940846
CAMK2B-4	CAMK2B	1815.9	2038.6	1.12264	2087.7	2588.6	1.23993
CAMK2B-5	CAMK2B	546.96	647.45	1.18372	555.45	575.59	1.03626
CAMK2B-6	CAMK2B	680.47	648.17	0.952533	764.63	812.82	1.06302
CAMK2B-7	CAMK2B	410.82	310.41	0.755586	462.49	454.99	0.983783
CAMK2B-8	CAMK2B	1082.1	1168.8	1.08012	1156.2	1402.4	1.21294
CAMK2B-9	CAMK2B	589.74	580.36	0.984095	631.5	623.67	0.987601
CAMK2D-1	CAMK2D	1262.8	1330.2	1.05337	1402.4	1348.7	0.961708
CAMK2D-10	CAMK2D	306.37	419.25	1.36844	389.63	435.33	1.11729
CAMK2D-2	CAMK2D	653.04	672.39	1.02963	703.08	815.68	1.16015
CAMK2D-3	CAMK2D	109.12	121.64	1.11474	100.35	126.1	1.2566
CAMK2D-4	CAMK2D	1191.2	1080.9	0.907404	1287.7	1288.8	1.00085
CAMK2D-5	CAMK2D	1137.4	1113.5	0.978987	1274.7	1256.7	0.985879
CAMK2D-6	CAMK2D	528.24	513.97	0.972986	560.28	739.54	1.31995
CAMK2D-7	CAMK2D	888.99	853.54	0.960123	940.97	918.57	0.976195
CAMK2D-8	CAMK2D	1278.7	1444.4	1.12958	1499.5	1740.8	1.16092
CAMK2D-9	CAMK2D	486.08	499.71	1.02804	534.27	540.43	1.01153
CAMK2G-1	CAMK2G	706.27	719.3	1.01845	819.43	920.36	1.12317
CAMK2G-10	CAMK2G	847.68	693.54	0.818163	958.35	832.76	0.868952
CAMK2G-11	CAMK2G	587.96	633.22	1.07698	696.22	572.99	0.823001
CAMK2G-12	CAMK2G	664.38	576.61	0.867892	650.77	565.35	0.86874
CAMK2G-2	CAMK2G	1132.3	946.8	0.836174	1174.7	982.36	0.836265
CAMK2G-3	CAMK2G	1153	1109.5	0.962272	1284	1321.1	1.02889
CAMK2G-4	CAMK2G	1119.1	831.91	0.743374	1132.4	941.82	0.831703
CAMK2G-5	CAMK2G	2331.9	2762.7	1.18474	2566.4	2571.9	1.00214
CAMK2G-6	CAMK2G	523.7	507.17	0.968436	578.39	524.08	0.906101
CAMK2G-7	CAMK2G	625.63	456.54	0.729728	679.61	404.89	0.595768
CAMK2G-8	CAMK2G	1245.9	1272.8	1.02159	1364.2	1188	0.87084
CAMK2G-9	CAMK2G	1770.4	1405.5	0.793888	1826.3	1551.9	0.849751
CAMK4-1	CAMK4	1035.5	1003.4	0.969	1133.8	1142.4	1.00759
CAMK4-10	CAMK4	880.43	1011.5	1.14887	1002.2	1087.1	1.08471
CAMK4-2	CAMK4	1547.5	1567.8	1.01312	1801.3	1733.3	0.962249
CAMK4-3	CAMK4	744.53	789.79	1.06079	737.41	911.99	1.23675
CAMK4-4	CAMK4	738.42	765.19	1.03625	816.15	697.51	0.854635
CAMK4-5	CAMK4	845.97	968.44	1.14477	900.38	933.61	1.03691
CAMK4-6	CAMK4	1066.4	1126.3	1.05617	1148.4	1276.3	1.11137
CAMK4-7	CAMK4	632.96	634.9	1.00306	747.68	824.27	1.10244
CAMK4-8	CAMK4	1185	1320.4	1.11426	1308.3	1313	1.00359
CAMK4-9	CAMK4	407.31	390.16	0.957894	386.53	401.17	1.03788
CAMKK1-1	CAMKK1	408.49	449.37	1.10008	430.66	513.89	1.19326
CAMKK1-10	CAMKK1	872.55	666.63	0.764002	934.83	828.84	0.886621
CAMKK1-11	CAMKK1	756.41	700.39	0.92594	837.67	788.55	0.941361
CAMKK1-12	CAMKK1	729.67	791.48	1.08471	809.84	889.84	1.09878
CAMKK1-2	CAMKK1	682.38	794.52	1.16434	746.99	728.69	0.975502
CAMKK1-3	CAMKK1	502.01	537.61	1.07091	535.89	694.7	1.29635
CAMKK1-4	CAMKK1	1150.4	1019.3	0.88604	1346	1358.8	1.00951
CAMKK1-5	CAMKK1	985.22	945.64	0.959826	1097	1109.7	1.01158
CAMKK1-6	CAMKK1	333.8	434.86	1.30276	391.9	442.18	1.1283
CAMKK1-7	CAMKK1	1325.1	750.53	0.566395	1375.4	1018.3	0.740366
CAMKK1-8	CAMKK1	990.17	801.17	0.809124	1046.5	981.32	0.937716
CAMKK1-9	CAMKK1	934.48	796.61	0.852463	1004.4	1143.4	1.13839
CAMKK2-1	CAMKK2	777.87	656.67	0.84419	800.2	739.26	0.923844
CAMKK2-10	CAMKK2	732.23	704.77	0.962498	881.36	849.96	0.964373
CAMKK2-11	CAMKK2	479.5	415.84	0.867237	572.03	480.59	0.840148
CAMKK2-12	CAMKK2	1450	1300.9	0.897172	1691.9	1601.6	0.946628
CAMKK2-13	CAMKK2	639.36	638.37	0.998452	779.2	802.99	1.03053
CAMKK2-2	CAMKK2	794.74	802.87	1.01023	835.46	936.33	1.12074
CAMKK2-3	CAMKK2	1157	850.17	0.734806	1302.9	1185.6	0.90997
CAMKK2-4	CAMKK2	1343	1257.8	0.93656	1384.3	1546	1.11681
CAMKK2-5	CAMKK2	571.75	546.7	0.956187	655.76	777.29	1.18533
CAMKK2-6	CAMKK2	379.84	360.42	0.948873	455.9	421.73	0.925049
CAMKK2-7	CAMKK2	1063	1190.2	1.11966	1173.2	1376.2	1.17303
CAMKK2-8	CAMKK2	450.98	346.66	0.768682	506.41	384.24	0.758753
CAMKK2-9	CAMKK2	844.52	705.43	0.835303	844.49	957.58	1.13392
CAMKV-1	CAMKV	990.61	1117.1	1.12769	967.85	1316	1.35971
CAMKV-10	CAMKV	1780.1	2083.7	1.17055	1885.4	2379.1	1.26185
CAMKV-2	CAMKV	381.3	388.34	1.01846	385.15	436.38	1.13301
CAMKV-3	CAMKV	570.31	580.18	1.01731	714.23	702.44	0.983493
CAMKV-4	CAMKV	1022.3	1150	1.12491	1201.2	1389.8	1.15701
CAMKV-5	CAMKV	864.21	772.74	0.894158	899.78	881.51	0.979695
CAMKV-6	CAMKV	366.87	354.94	0.967482	370.49	342.77	0.92518
CAMKV-7	CAMKV	832.18	755.2	0.907496	899.76	902.95	1.00355
CAMKV-8	CAMKV	1340.1	1259.2	0.939631	1515.5	1502.9	0.991686
CAMKV-9	CAMKV	1196.9	1113.8	0.930571	1223.3	1054.9	0.86234
CASK-1	CASK	779.77	718.43	0.921336	827.79	843.5	1.01898
CASK-10	CASK	721.06	785.74	1.0897	797.54	864.34	1.08376
CASK-2	CASK	456.55	571.74	1.25231	504.97	437.41	0.86621
CASK-3	CASK	804.24	801.48	0.996568	868.97	793.91	0.913622
CASK-4	CASK	1050.3	1229.9	1.171	1208.8	1190.6	0.984944
CASK-5	CASK	1252.4	1479.6	1.18141	1438.5	1471.3	1.0228
CASK-6	CASK	1142.5	1315.4	1.15133	1232.1	1504.6	1.22117
CASK-7	CASK	358.64	461.07	1.28561	423.82	398.91	0.941225
CASK-8	CASK	1174.5	1356.3	1.15479	1321.7	1462.1	1.10623
CASK-9	CASK	1302.8	1220.1	0.936521	1366.3	1361.1	0.996194
CDC42BPA-1	CDC42BPA	335.58	322.15	0.95998	404.62	520.87	1.28731
CDC42BPA-10	CDC42BPA	532.09	554.27	1.04168	555.18	569.04	1.02496
CDC42BPA-11	CDC42BPA	787.68	788.28	1.00076	890.17	891.42	1.0014
CDC42BPA-12	CDC42BPA	633.46	556.86	0.879077	764.18	811.1	1.0614
CDC42BPA-2	CDC42BPA	819.94	908.01	1.10741	985.86	909.49	0.922535
CDC42BPA-3	CDC42BPA	275	291.49	1.05996	325.06	290.07	0.892358
CDC42BPA-4	CDC42BPA	648.34	713.04	1.09979	698.2	827.47	1.18515
CDC42BPA-5	CDC42BPA	768.19	611.96	0.796626	838.84	746.67	0.890122
CDC42BPA-6	CDC42BPA	879.85	866.41	0.984725	918.26	955.09	1.04011
CDC42BPA-7	CDC42BPA	632.4	523.67	0.828068	639.27	613.44	0.959595
CDC42BPA-8	CDC42BPA	654.47	694.71	1.06148	799.15	770.59	0.964262
CDC42BPA-9	CDC42BPA	711.36	557.55	0.78378	716.63	706.42	0.985753
CDC42BPB-1	CDC42BPB	961.22	989.18	1.02909	1089.6	1192	1.09398
CDC42BPB-10	CDC42BPB	935.12	904.34	0.967084	1018.4	965	0.947565
CDC42BPB-2	CDC42BPB	306.4	376.91	1.23012	368.93	446.05	1.20904
CDC42BPB-3	CDC42BPB	650.61	694.66	1.06771	693.16	957.45	1.38128
CDC42BPB-4	CDC42BPB	1111.2	1203.3	1.08288	1101.8	1270.5	1.15311
CDC42BPB-5	CDC42BPB	806.98	943.57	1.16926	868.53	1114.4	1.28309
CDC42BPB-6	CDC42BPB	769.08	940.7	1.22315	777.06	1039.3	1.33748
CDC42BPB-7	CDC42BPB	676.82	683.65	1.01009	754.99	878.83	1.16403
CDC42BPB-8	CDC42BPB	350.25	295.87	0.844739	337.28	315	0.933942
CDC42BPB-9	CDC42BPB	879.04	940.4	1.0698	885.83	948.16	1.07036
CDC42BPG-1	CDC42BPG	926.34	856.66	0.924779	914.09	1049.1	1.1477
CDC42BPG-10	CDC42BPG	425.5	402.01	0.944794	439.26	495.1	1.12712
CDC42BPG-2	CDC42BPG	225.07	215.83	0.958946	281.86	299.85	1.06383
CDC42BPG-3	CDC42BPG	1057.4	887.63	0.839446	1171.9	983.91	0.839585
CDC42BPG-4	CDC42BPG	414.43	460.8	1.11189	462.63	570.27	1.23267
CDC42BPG-5	CDC42BPG	699.77	644.58	0.921131	782.27	786.47	1.00537
CDC42BPG-6	CDC42BPG	781.15	703.88	0.901082	798.83	820	1.0265
CDC42BPG-7	CDC42BPG	439.87	283.51	0.644531	488.72	353.13	0.722561
CDC42BPG-8	CDC42BPG	758.37	624.28	0.823187	792.76	526.07	0.663593
CDC42BPG-9	CDC42BPG	587.12	436.56	0.743562	739.75	553.52	0.748253
CDC7-1	CDC7	678.32	150.9	0.222461	814.42	201.41	0.247305
CDC7-10	CDC7	1054.5	664.84	0.630479	1195.5	690.18	0.577315
CDC7-2	CDC7	593.4	310.13	0.522632	637.7	221.93	0.348016
CDC7-3	CDC7	1432	506.56	0.353743	1644.9	613.83	0.373172
CDC7-4	CDC7	721.4	141.81	0.196576	746.86	219.38	0.293736
CDC7-5	CDC7	497.61	203.59	0.409136	506.63	180.17	0.355624
CDC7-6	CDC7	1594.3	795.13	0.498733	1742.8	945.14	0.542311
CDC7-7	CDC7	1065.6	676.51	0.634863	1120.2	683.22	0.609909
CDC7-8	CDC7	647.08	223.22	0.344965	684.39	271.71	0.39701
CDC7-9	CDC7	875.36	293.54	0.335336	933.11	291.28	0.31216
CDK1-1	CDK1	319.42	151.13	0.473139	348.66	142.47	0.408622
CDK1-10	CDK1	998.93	789.03	0.789875	1174.4	1244.8	1.05995
CDK1-11	CDK1	1493.5	875.07	0.585919	1689.7	1338.2	0.791975
CDK1-12	CDK1	2047.9	1136.5	0.554959	2153.6	1267.2	0.58841
CDK1-13	CDK1	662.06	299.01	0.451636	830.62	361.2	0.434856
CDK1-14	CDK1	1001.7	339.87	0.339293	1200.9	424.1	0.353152
CDK1-15	CDK1	396.76	297.11	0.748841	436.25	280.46	0.642888
CDK1-16	CDK1	854.46	369.87	0.43287	837.33	433.57	0.517801
CDK1-2	CDK1	614.46	195.26	0.317775	676.47	329.36	0.48688
CDK1-3	CDK1	567.87	206.51	0.363657	570.89	239.45	0.419433
CDK1-4	CDK1	786.55	177.04	0.225084	900.43	239.19	0.26564
CDK1-5	CDK1	572.81	214.14	0.373841	682.9	289.5	0.423927
CDK1-6	CDK1	926.63	304.09	0.328168	1112.7	409.3	0.367844
CDK1-7	CDK1	1366	1060.2	0.776135	1573.6	1720.5	1.09335
CDK1-8	CDK1	986.62	160.08	0.162251	1114.5	190	0.17048
CDK1-9	CDK1	370.69	21.942	0.0591923	328.11	25.213	0.0768431
CDK10-1	CDK10	257.25	273.96	1.06496	350.37	351.96	1.00454
CDK10-10	CDK10	1114.3	1478.5	1.32684	1223.9	1629.2	1.33115
CDK10-11	CDK10	1992	1987.1	0.99754	2072.6	1965.5	0.948326
CDK10-12	CDK10	808.37	889.23	1.10003	999.84	1017.4	1.01756
CDK10-13	CDK10	665	603.96	0.908211	724.29	578.19	0.798285
CDK10-14	CDK10	260.26	323.48	1.24291	289.36	348.44	1.20417
CDK10-15	CDK10	941.09	766.27	0.814237	1006.8	667.26	0.662753
CDK10-2	CDK10	393.77	394.39	1.00157	423.17	478.56	1.13089
CDK10-3	CDK10	569.3	513.78	0.902477	606.91	597.02	0.983704
CDK10-4	CDK10	353.96	475.19	1.3425	426.91	522.09	1.22295
CDK10-5	CDK10	1310.8	1241.9	0.947437	1548.8	1390.5	0.897792
CDK10-6	CDK10	66.544	72.547	1.09021	86.639	74.915	0.86468
CDK10-7	CDK10	505.65	463.68	0.916998	551.77	452.18	0.819508
CDK10-8	CDK10	1044.4	766.4	0.733818	1089.1	871.89	0.80056
CDK10-9	CDK10	689.01	601.74	0.87334	663.97	588.94	0.886998
CDK11B-1	CDK11B	1389.3	857.54	0.617246	1559.8	1341.4	0.859982
CDK11B-10	CDK11B	654.27	301.74	0.461186	816.29	422.76	0.517904
CDK11B-11	CDK11B	476.32	233.23	0.48965	557.87	367.32	0.658433
CDK11B-12	CDK11B	447.22	387.65	0.866799	482.11	476.39	0.988135
CDK11B-13	CDK11B	543.33	535.8	0.986141	581.78	546.25	0.938929
CDK11B-14	CDK11B	1273.5	693.12	0.544264	1486.7	672.47	0.452324
CDK11B-15	CDK11B	857.38	584.78	0.682055	1030.1	842.05	0.817445
CDK11B-16	CDK11B	681.51	201.92	0.296283	833.96	341	0.408893
CDK11B-17	CDK11B	800.66	366.83	0.45816	870.9	724.75	0.832185
CDK11B-18	CDK11B	830.29	321.89	0.387684	934.84	608.58	0.650999
CDK11B-19	CDK11B	827.23	781.82	0.945106	868.48	844.91	0.972861
CDK11B-2	CDK11B	1212.5	1067.7	0.880577	1414.6	761.07	0.538011
CDK11B-20	CDK11B	1434.1	1524	1.06269	1559.5	1717.4	1.10125
CDK11B-21	CDK11B	1376.1	1262.7	0.917593	1382.7	1408.3	1.01851
CDK11B-3	CDK11B	544.89	207.81	0.38138	578.18	262.34	0.453734
CDK11B-4	CDK11B	808.45	357.69	0.442439	869.34	534.1	0.614374
CDK11B-5	CDK11B	463.67	332.14	0.716328	497.42	399.64	0.803426
CDK11B-6	CDK11B	1126	926.59	0.822904	1199.6	1360.3	1.13396
CDK11B-7	CDK11B	1576.7	614.91	0.389998	1740.2	1535.3	0.882255
CDK11B-8	CDK11B	1197	1320.3	1.10301	1220.6	1456.3	1.1931
CDK11B-9	CDK11B	246.78	81.492	0.330221	288.32	279.5	0.969409
CDK12-1	CDK12	310.46	185.3	0.596856	337	246.19	0.730534
CDK12-10	CDK12	647.17	531.35	0.821036	756.85	652.64	0.862311
CDK12-2	CDK12	1468.8	675.15	0.459661	1663.9	830.45	0.499099
CDK12-3	CDK12	537.46	301.57	0.561102	592.46	431.71	0.728674
CDK12-4	CDK12	720.11	552.74	0.767577	771.59	450.04	0.583263
CDK12-5	CDK12	1742	814.39	0.467503	1849.4	1001.6	0.541581
CDK12-6	CDK12	393.89	221	0.56107	468.53	179.69	0.383519
CDK12-7	CDK12	566.81	280.47	0.494822	684.49	341.62	0.499087
CDK12-8	CDK12	330.78	177.33	0.536096	393.03	138.55	0.352518
CDK12-9	CDK12	637.95	357	0.559605	642.12	361.62	0.563166
CDK13-1	CDK13	398.23	252.29	0.633528	446.96	301.77	0.675161
CDK13-10	CDK13	360.03	239.06	0.664	356.72	264.78	0.742263
CDK13-2	CDK13	797.33	439.24	0.550889	857.98	727.3	0.847689
CDK13-3	CDK13	523.83	465.3	0.888265	553.72	475.96	0.859568
CDK13-4	CDK13	288.35	162.39	0.56317	352.54	131.78	0.373802
CDK13-5	CDK13	612.77	491.9	0.802748	701.94	547.6	0.780124
CDK13-6	CDK13	413.03	407.63	0.986926	477.28	434.14	0.909613
CDK13-7	CDK13	355.93	261.97	0.736016	418.11	276.52	0.661357
CDK13-8	CDK13	620.04	479.78	0.773789	747.86	515.56	0.68938
CDK13-9	CDK13	1005	923.65	0.919055	1161.3	909.25	0.782959
CDK14-1	CDK14	372.45	398.18	1.06908	448.42	505.5	1.12729
CDK14-10	CDK14	850.63	913.07	1.0734	930.56	938.2	1.00821
CDK14-2	CDK14	639.05	616.8	0.965183	744.62	782.19	1.05046
CDK14-3	CDK14	895.5	864.04	0.964869	882.37	964.35	1.09291
CDK14-4	CDK14	786.34	930.48	1.1833	881.98	988.08	1.1203
CDK14-5	CDK14	344.35	353.19	1.02567	437.9	460.95	1.05264
CDK14-6	CDK14	994.36	886.44	0.891468	997.58	1062.1	1.06468
CDK14-7	CDK14	1196.1	1266.6	1.05894	1259.4	1358.8	1.07893
CDK14-8	CDK14	635.63	689.64	1.08497	712.11	798.74	1.12165
CDK14-9	CDK14	1035.6	1494.1	1.44274	1387.3	1397.2	1.00714
CDK15-1	CDK15	357.46	321.26	0.89873	343.51	315.85	0.919478
CDK15-10	CDK15	544.95	606	1.11203	582.39	726.93	1.24818
CDK15-11	CDK15	1869.6	1929.5	1.03204	2064.6	1980.8	0.959411
CDK15-12	CDK15	1176.3	1347.6	1.14563	1231.2	1470	1.19396
CDK15-13	CDK15	789.45	958.47	1.2141	988.7	1001.7	1.01315
CDK15-14	CDK15	920.33	975.51	1.05996	1072.5	963.75	0.898601
CDK15-2	CDK15	872.98	964.2	1.10449	1035.5	948.61	0.916089
CDK15-3	CDK15	860.15	989.27	1.15011	943.15	987.29	1.0468
CDK15-4	CDK15	1412.7	1379.5	0.976499	1559.1	1431.4	0.918094
CDK15-5	CDK15	2146.4	2240	1.04361	2355.1	2250.1	0.955416
CDK15-6	CDK15	810.14	850.8	1.05019	988.1	922.89	0.934005
CDK15-7	CDK15	931.7	848.08	0.91025	999.31	928.72	0.929361
CDK15-8	CDK15	766.07	820.6	1.07118	920.79	891.34	0.968017
CDK15-9	CDK15	946.06	915.68	0.967888	1075.6	877.25	0.815591
CDK16-1	CDK16	722.68	735.74	1.01807	786.15	924.38	1.17583
CDK16-10	CDK16	753.15	746.42	0.991064	750.78	717.46	0.955619
CDK16-11	CDK16	601.2	761.76	1.26707	738.71	753.09	1.01947
CDK16-12	CDK16	686.63	662.87	0.965396	728.84	608.83	0.835341
CDK16-13	CDK16	471.38	523.18	1.10989	562.06	576.79	1.02621
CDK16-14	CDK16	791.92	800.34	1.01063	903.02	904.02	1.00111
CDK16-2	CDK16	1209.1	1427.5	1.18063	1395.6	1570.2	1.12511
CDK16-3	CDK16	670.09	820.34	1.22422	764.12	995.16	1.30236
CDK16-4	CDK16	608.75	687.06	1.12864	696.4	768.82	1.10399
CDK16-5	CDK16	1589.2	1935.1	1.21766	1794.8	2136.8	1.19055
CDK16-6	CDK16	1346.1	1438.7	1.06879	1439.3	1662.2	1.15487
CDK16-7	CDK16	1004.8	1214.7	1.2089	1140.8	1458.4	1.2784
CDK16-8	CDK16	646.68	637.22	0.985371	684.32	633.39	0.925576
CDK16-9	CDK16	1017.9	1012.3	0.994498	1175.4	1165	0.991152
CDK17-1	CDK17	1155.3	1096.6	0.949191	1238.1	1135.3	0.91697
CDK17-10	CDK17	451.81	430.69	0.953255	469.02	434.09	0.925526
CDK17-2	CDK17	824.57	703.37	0.853014	833.75	855.07	1.02557
CDK17-3	CDK17	1185	1245.6	1.05114	1277.2	1396.3	1.09325
CDK17-4	CDK17	1077.1	1108.1	1.02878	1161	1126.8	0.970543
CDK17-5	CDK17	1503.6	1541.7	1.02534	1591.2	1509.1	0.948404
CDK17-6	CDK17	603.64	745.82	1.23554	641.88	622.56	0.969901
CDK17-7	CDK17	1088	1168.7	1.07417	1220.2	1482.9	1.21529
CDK17-8	CDK17	858.72	856.03	0.996867	875.03	963.39	1.10098
CDK17-9	CDK17	813	947.8	1.16581	925.09	920.11	0.994617
CDK18-1	CDK18	877.68	655.4	0.746741	1027.6	741.47	0.721555
CDK18-10	CDK18	1008.6	751.54	0.745132	995.98	994.06	0.998072
CDK18-11	CDK18	953.55	791.36	0.829909	1159.2	954.2	0.823154
CDK18-2	CDK18	1600.4	1543.7	0.964571	1691.3	1628	0.962573
CDK18-3	CDK18	919.15	987.72	1.0746	950.07	1254.3	1.32022
CDK18-4	CDK18	780.42	904.75	1.15931	878.07	1078.6	1.22838
CDK18-5	CDK18	618.84	781.32	1.26256	695.49	791.61	1.1382
CDK18-6	CDK18	645.23	560.92	0.869333	729.19	567.11	0.777726
CDK18-7	CDK18	653.65	501.98	0.767965	696.46	524.32	0.752836
CDK18-8	CDK18	1069.8	781.03	0.730071	1204.5	927.44	0.769979
CDK18-9	CDK18	1043.3	1267.4	1.2148	1117.6	1398.4	1.25125
CDK19-1	CDK19	838.91	934.13	1.1135	898.75	1015.6	1.13001
CDK19-10	CDK19	625.28	815.66	1.30447	710.27	722.44	1.01713
CDK19-2	CDK19	666.14	734.76	1.10301	679.17	938.88	1.38239
CDK19-3	CDK19	416.67	393.56	0.944536	464.96	495.84	1.06641
CDK19-4	CDK19	969.49	1011.4	1.04323	1090.4	1083.2	0.993397
CDK19-5	CDK19	552.07	569.53	1.03163	645.78	624.65	0.96728
CDK19-6	CDK19	903.18	836.53	0.926205	1046.9	855.45	0.817127
CDK19-7	CDK19	671.72	818.68	1.21878	741.91	899.74	1.21273
CDK19-8	CDK19	466.19	452.72	0.971106	514.32	482.77	0.938657
CDK19-9	CDK19	603.73	636.18	1.05375	692.96	691.05	0.997244
CDK2-1	CDK2	577.61	105.07	0.181905	568.9	284.16	0.49949
CDK2-10	CDK2	899.01	340.71	0.378984	898.26	429.97	0.47867
CDK2-2	CDK2	1137	644.84	0.567142	1197	1197.9	1.00075
CDK2-3	CDK2	1127.3	577.72	0.512481	1251.7	801.98	0.640713
CDK2-4	CDK2	748.13	207.55	0.277425	838.67	488.52	0.582494
CDK2-5	CDK2	1237.6	1075.7	0.869182	1277.4	1568.4	1.22781
CDK2-6	CDK2	1335.8	844.75	0.632393	1597.5	1286.5	0.805321
CDK2-7	CDK2	344.14	136.98	0.398036	349.96	253.2	0.723511
CDK2-8	CDK2	448.15	142.82	0.318688	513.76	312.26	0.607794
CDK2-9	CDK2	332.96	170.61	0.512404	334.57	220.08	0.6578
CDK20-1	CDK20	516.09	571.26	1.1069	492.89	584.25	1.18536
CDK20-10	CDK20	1049.7	1230.9	1.17262	1040.1	1230.5	1.18306
CDK20-11	CDK20	1028.1	990.78	0.9637	1068.5	1184	1.1081
CDK20-2	CDK20	1277.5	1232.2	0.96454	1288.1	1572.5	1.22079
CDK20-3	CDK20	794.37	1095.8	1.37946	926.19	1104.8	1.19284
CDK20-4	CDK20	948.34	1018.6	1.07409	1111.4	1094.3	0.984614
CDK20-5	CDK20	1406.1	1511.5	1.07496	1458.1	1626	1.11515
CDK20-6	CDK20	729.74	567.21	0.777277	739	725.82	0.982165
CDK20-7	CDK20	888.08	847.29	0.954069	941.6	983.02	1.04399
CDK20-8	CDK20	1226	1246	1.01631	1401.3	1573.4	1.12281
CDK20-9	CDK20	935.49	922.48	0.986093	1084.1	1181.5	1.08984
CDK3-1	CDK3	682.7	655.11	0.959587	786.01	745.66	0.948665
CDK3-10	CDK3	818.27	610.61	0.746221	875.02	709.33	0.810644
CDK3-2	CDK3	775.1	489.64	0.631712	852.17	705.78	0.828215
CDK3-3	CDK3	380.33	408.52	1.07412	408.97	498.96	1.22004
CDK3-4	CDK3	1192.8	1166.8	0.978203	1311.9	1427.8	1.08835
CDK3-5	CDK3	931.57	766.41	0.822708	1022.2	1179.1	1.15349
CDK3-6	CDK3	1282.2	924.2	0.720792	1399.2	1055.9	0.754646
CDK3-7	CDK3	823.01	722.43	0.87779	895.37	727.95	0.813016
CDK3-8	CDK3	895.83	949.34	1.05973	993.08	1096.5	1.10414
CDK3-9	CDK3	646.73	654.25	1.01163	705.38	895.36	1.26933
CDK4-1	CDK4	1261.9	852.99	0.675957	1292.4	490.21	0.379302
CDK4-10	CDK4	1571.1	1117.7	0.711412	1473.9	377.5	0.256123
CDK4-2	CDK4	1272.6	1039.9	0.817146	1130.1	361.34	0.319742
CDK4-3	CDK4	728.41	518.28	0.711522	711.09	335.22	0.471417
CDK4-4	CDK4	465.85	498.41	1.06989	422.94	598.56	1.41524
CDK4-5	CDK4	71.802	58.592	0.816022	93.912	40.145	0.427475
CDK4-6	CDK4	533.16	457.39	0.857885	558.83	187.11	0.334825
CDK4-7	CDK4	603.8	357.68	0.592382	641.4	222.11	0.346289
CDK4-8	CDK4	362.23	311.37	0.859592	407.43	403.07	0.989299
CDK4-9	CDK4	755.78	676.21	0.894718	793.77	280.38	0.353226
CDK5-1	CDK5	880.04	1037.3	1.1787	965.54	1097.3	1.13646
CDK5-10	CDK5	382.8	395.32	1.03271	379.15	459.21	1.21116
CDK5-11	CDK5	1114.5	1215.8	1.09089	1381.1	1391.5	1.00753
CDK5-12	CDK5	459.6	526.93	1.1465	518.27	629.18	1.214
CDK5-13	CDK5	221.48	248.56	1.12227	238.18	181.23	0.760895
CDK5-14	CDK5	834.06	916.59	1.09895	866.73	1024.2	1.18168
CDK5-2	CDK5	927.57	1040.3	1.12153	992.03	1092.3	1.10108
CDK5-3	CDK5	914.11	907.77	0.993064	1022.2	1055.8	1.03287
CDK5-4	CDK5	1184.8	1178.8	0.994936	1213.4	1187.1	0.978325
CDK5-5	CDK5	415.99	489.48	1.17666	486.88	654.19	1.34364
CDK5-6	CDK5	1114.7	1190.5	1.068	1424.5	1206.6	0.847034
CDK5-7	CDK5	600.68	582.45	0.969651	611.31	704.32	1.15215
CDK5-8	CDK5	875.53	897.85	1.02549	929.25	1040.6	1.11983
CDK5-9	CDK5	994	931.51	0.937133	1051.4	978.89	0.931035
CDK6-1	CDK6	1536.3	1702.3	1.10805	1711.1	1282.7	0.749635
CDK6-10	CDK6	643.22	594.28	0.923914	673.91	481.18	0.714012
CDK6-2	CDK6	1103.5	1308.7	1.18595	1171.5	1056.4	0.90175
CDK6-3	CDK6	790.03	937.48	1.18664	873.9	916.14	1.04834
CDK6-4	CDK6	324.64	280.73	0.864742	316.15	178.22	0.56372
CDK6-5	CDK6	814.33	649.53	0.797625	867.96	568.41	0.65488
CDK6-6	CDK6	428.64	436.9	1.01927	494.13	310.45	0.628276
CDK6-7	CDK6	648.4	688.25	1.06146	703.79	549.31	0.780503
CDK6-8	CDK6	704.77	831.21	1.17941	703.54	964.58	1.37104
CDK6-9	CDK6	1087	1160.7	1.0678	1083.3	863.48	0.797083
CDK7-1	CDK7	668.86	270.19	0.403956	619.95	394.9	0.636987
CDK7-10	CDK7	375.89	128.93	0.342999	415.8	84.133	0.20234
CDK7-2	CDK7	716.49	568.6	0.793591	793.85	660.47	0.831983
CDK7-3	CDK7	1110.1	174.16	0.156887	1205.5	273.15	0.226586
CDK7-4	CDK7	427.35	290.38	0.67949	473.87	408.66	0.862388
CDK7-5	CDK7	1134.2	1072.5	0.9456	1173.2	1248	1.06376
CDK7-6	CDK7	1018.8	884.89	0.868561	1169.8	1125.8	0.962387
CDK7-7	CDK7	476.39	394.83	0.828796	532.11	436.21	0.819774
CDK7-8	CDK7	746.26	337.95	0.452858	765.3	379.71	0.496158
CDK7-9	CDK7	1218	904.05	0.742241	1279.3	831.5	0.649965
CDK8-1	CDK8	471.8	447.08	0.947605	513.09	445.2	0.867684
CDK8-10	CDK8	795.96	670.63	0.842542	830.82	669.05	0.805289
CDK8-2	CDK8	874.24	704.27	0.80558	1041.8	736.01	0.706479
CDK8-3	CDK8	1051.7	1177.3	1.11943	1139.9	1137.9	0.998245
CDK8-4	CDK8	827.95	773.65	0.934416	917.46	823.54	0.89763
CDK8-5	CDK8	1083.9	1084.6	1.00065	1192.8	1232.2	1.03303
CDK8-6	CDK8	686.54	536.25	0.781091	636.84	494.78	0.77693
CDK8-7	CDK8	1287.3	1277.8	0.99262	1473.1	1497.1	1.01629
CDK8-8	CDK8	847.14	855.35	1.00969	956.92	969.68	1.01333
CDK8-9	CDK8	717.78	797.34	1.11084	735.52	764.37	1.03922
CDK9-1	CDK9	1163.9	686.48	0.58981	1306.6	866.87	0.663455
CDK9-10	CDK9	1049.2	452.6	0.431376	1117.7	545.83	0.488351
CDK9-2	CDK9	472.83	236.75	0.500708	513.05	291.03	0.567255
CDK9-3	CDK9	1156.7	293.23	0.253506	1271.3	414	0.325651
CDK9-4	CDK9	813.97	483.71	0.59426	898.12	681.25	0.758529
CDK9-5	CDK9	1067.4	800.28	0.749747	1203.7	1159.9	0.963612
CDK9-6	CDK9	735.91	290.36	0.394559	835.6	549.25	0.657312
CDK9-7	CDK9	1388.3	778.88	0.561031	1479.5	1270.6	0.858804
CDK9-8	CDK9	1131.2	1048.9	0.927245	1341.9	1404.2	1.04643
CDK9-9	CDK9	1366.9	535.49	0.391755	1674.4	830.96	0.496273
CDKL1-1	CDKL1	639.14	708.72	1.10887	761.37	801.04	1.0521
CDKL1-10	CDKL1	561.41	560.52	0.998415	655.1	566.89	0.865349
CDKL1-2	CDKL1	252.97	214.82	0.849192	245.32	208.44	0.849666
CDKL1-3	CDKL1	798.49	895.68	1.12172	877.5	809.23	0.922199
CDKL1-4	CDKL1	279.55	319.34	1.14234	294.16	360.32	1.22491
CDKL1-5	CDKL1	1083.9	1072	0.989021	1188.4	1233.6	1.03803
CDKL1-6	CDKL1	864.27	1111.1	1.28559	868.72	1233.9	1.42037
CDKL1-7	CDKL1	375.35	419.17	1.11674	406.41	542.84	1.3357
CDKL1-8	CDKL1	446.17	600.99	1.347	481.86	526.37	1.09237
CDKL1-9	CDKL1	578.52	545.05	0.942145	593.92	611.42	1.02947
CDKL2-1	CDKL2	179.79	211.17	1.17454	187.76	173.8	0.92565
CDKL2-10	CDKL2	1727	1688	0.977417	1919.6	1745.5	0.909304
CDKL2-2	CDKL2	703.28	575.21	0.817896	697.12	759.32	1.08922
CDKL2-3	CDKL2	756.38	718.18	0.949496	776.49	721.71	0.929452
CDKL2-4	CDKL2	690.47	765.21	1.10825	767.02	806.99	1.05211
CDKL2-5	CDKL2	838.07	862.95	1.02969	844.02	937.93	1.11127
CDKL2-6	CDKL2	518.84	479.12	0.923445	580.61	505.15	0.870033
CDKL2-7	CDKL2	677.48	766.14	1.13087	780.76	692.25	0.886636
CDKL2-8	CDKL2	829.45	956.74	1.15346	912.92	1116	1.22245
CDKL2-9	CDKL2	765.9	736.61	0.961757	931.47	936.09	1.00496
CDKL3-1	CDKL3	1222.7	1360.1	1.11237	1301.6	1471.2	1.1303
CDKL3-10	CDKL3	928.11	1066.8	1.14943	1026.8	1134.8	1.10518
CDKL3-11	CDKL3	895.05	934.37	1.04393	912.93	998.54	1.09377
CDKL3-12	CDKL3	197.37	181.37	0.918934	189.33	146.79	0.775313
CDKL3-13	CDKL3	490.61	438.89	0.89458	498.48	449.4	0.901541
CDKL3-2	CDKL3	846.29	848.13	1.00217	980.76	922.63	0.94073
CDKL3-3	CDKL3	707.83	698.25	0.986466	699.77	744.72	1.06424
CDKL3-4	CDKL3	515.41	602.33	1.16864	582.44	705.06	1.21053
CDKL3-5	CDKL3	326.3	394.14	1.20791	377.01	452.44	1.20007
CDKL3-6	CDKL3	932.96	982.06	1.05263	1008.4	881.28	0.873939
CDKL3-7	CDKL3	386	425.48	1.10228	442.82	445.83	1.0068
CDKL3-8	CDKL3	544.22	595.01	1.09333	609.12	714.03	1.17223
CDKL3-9	CDKL3	1401.7	1744.4	1.24449	1737.2	1803.8	1.03834
CDKL4-1	CDKL4	176.75	223.83	1.26636	185.45	200.36	1.0804
CDKL4-10	CDKL4	1082.2	1274.7	1.17788	1213.2	1418.1	1.16889
CDKL4-2	CDKL4	1181.9	1339.5	1.13334	1290.3	1589.1	1.23157
CDKL4-3	CDKL4	780.99	740.66	0.94836	880.29	863.43	0.980847
CDKL4-4	CDKL4	964.46	1123.2	1.16459	1094.3	1132.6	1.035
CDKL4-5	CDKL4	812.54	995.45	1.22511	964.42	1164.6	1.20757
CDKL4-6	CDKL4	605.17	505.29	0.834955	659.34	650.36	0.98638
CDKL4-7	CDKL4	1424	1721.6	1.20899	1513.2	1849.6	1.22231
CDKL4-8	CDKL4	1249.5	1371.2	1.0974	1282.1	1472.5	1.14851
CDKL4-9	CDKL4	1703.2	1956.1	1.14849	1703	2195.2	1.28902
CDKL5-1	CDKL5	792.33	810.15	1.02249	852.78	864.3	1.01351
CDKL5-10	CDKL5	1466.4	1886.2	1.28628	1620.8	1888.6	1.16523
CDKL5-11	CDKL5	323.11	397.26	1.22949	371.81	451.5	1.21433
CDKL5-2	CDKL5	879.32	932.78	1.0608	1048.1	1088	1.03807
CDKL5-3	CDKL5	372.52	357.29	0.959116	410.93	417.27	1.01543
CDKL5-4	CDKL5	562.66	670.37	1.19143	612.89	630.22	1.02828
CDKL5-5	CDKL5	746.01	761.62	1.02092	725.75	781.21	1.07642
CDKL5-6	CDKL5	863.18	996.24	1.15415	925.09	1081.1	1.16864
CDKL5-7	CDKL5	1010.3	1263.1	1.25022	1134.1	1219.2	1.07504
CDKL5-8	CDKL5	619.36	732.05	1.18195	680.85	796.79	1.17029
CDKL5-9	CDKL5	1336.9	1486.5	1.1119	1397	1688.9	1.20895
CHEK1-1	CHEK1	584.74	495.1	0.846701	692.98	510.17	0.736197
CHEK1-10	CHEK1	880.09	390.7	0.443932	942.15	472.22	0.501215
CHEK1-11	CHEK1	526.13	181.78	0.345504	631.45	150.4	0.238182
CHEK1-12	CHEK1	1648.3	675.61	0.409883	1848.5	885.36	0.478961
CHEK1-2	CHEK1	208.82	274.54	1.31472	217.3	247.83	1.1405
CHEK1-3	CHEK1	1534.7	1062.7	0.692448	1692.2	1407.9	0.831994
CHEK1-4	CHEK1	739.99	533.57	0.72105	814.72	678.2	0.832433
CHEK1-5	CHEK1	616.45	225.62	0.365999	577.28	231.38	0.400811
CHEK1-6	CHEK1	941	414.31	0.440287	1057.7	378.6	0.357946
CHEK1-7	CHEK1	1498.1	296.6	0.197984	1522.9	258.4	0.169676
CHEK1-8	CHEK1	987.48	497.83	0.504142	1061.8	559.32	0.526766
CHEK1-9	CHEK1	876.64	555.07	0.633179	886.24	695.8	0.785115
CHEK2-1	CHEK2	886.57	1067.1	1.20363	1013.1	1025.9	1.01263
CHEK2-10	CHEK2	1019.5	1116.8	1.09544	1118.7	1119.5	1.00072
CHEK2-11	CHEK2	1167.5	1509	1.29251	1346.8	1631.7	1.21154
CHEK2-12	CHEK2	853.87	914.09	1.07053	1010.3	989.35	0.979264
CHEK2-13	CHEK2	806.1	900.02	1.11651	832.23	866.71	1.04143
CHEK2-14	CHEK2	978.41	1056.3	1.07961	1057.4	1003.7	0.949215
CHEK2-15	CHEK2	530.95	674.61	1.27057	598.54	763.2	1.2751
CHEK2-16	CHEK2	605.38	714.52	1.18028	665.96	794.23	1.19261
CHEK2-17	CHEK2	1133	1382.4	1.22012	1265.8	1467.5	1.15935
CHEK2-18	CHEK2	846.88	872.67	1.03045	955.05	819.93	0.85852
CHEK2-19	CHEK2	611.66	736.76	1.20453	665.77	959.43	1.44108
CHEK2-2	CHEK2	1006	1086.8	1.08032	1016.9	1099	1.08074
CHEK2-20	CHEK2	1087	1223.8	1.12585	1229.8	1304.5	1.06074
CHEK2-3	CHEK2	645.65	846.03	1.31035	734.69	1005.2	1.3682
CHEK2-4	CHEK2	786.89	794.05	1.0091	830.07	862.64	1.03924
CHEK2-5	CHEK2	1962.8	2034.5	1.03653	2154.3	2284.2	1.0603
CHEK2-6	CHEK2	864.69	1026.3	1.1869	993.78	1143.1	1.15025
CHEK2-7	CHEK2	284.9	349.54	1.22689	312.99	336.72	1.07582
CHEK2-8	CHEK2	733.1	824.41	1.12455	802.43	921.37	1.14822
CHEK2-9	CHEK2	650.23	725.25	1.11537	747.53	733.6	0.981365
CHUK-1	CHUK	1457.1	1633.3	1.12093	1514.1	1544.7	1.02021
CHUK-10	CHUK	452.32	566.42	1.25226	497.16	688.86	1.38559
CHUK-2	CHUK	1075.9	943.75	0.877173	1096.1	1155.9	1.05456
CHUK-3	CHUK	712.68	736.84	1.0339	821.71	723.19	0.880104
CHUK-4	CHUK	897.16	850.39	0.947869	986.13	1006.3	1.02045
CHUK-5	CHUK	467.07	543.46	1.16355	555.02	590.82	1.0645
CHUK-6	CHUK	762	637.07	0.83605	863.94	671.63	0.777404
CHUK-7	CHUK	438.31	465.54	1.06212	468.85	494.5	1.05471
CHUK-8	CHUK	938.49	1117.4	1.19064	959.02	1201.5	1.25284
CHUK-9	CHUK	1042.4	1130	1.08404	1229.1	1166.8	0.949313
CIT-1	CIT	332.6	350.17	1.05283	354.77	312.07	0.87964
CIT-10	CIT	1219.7	927.68	0.76058	1318.8	1159.1	0.878905
CIT-11	CIT	384.15	273.14	0.711024	453.9	327.86	0.722318
CIT-12	CIT	1808.7	1991.7	1.10118	2053.6	2469.9	1.20272
CIT-2	CIT	738.69	686.5	0.929348	847.97	851.12	1.00371
CIT-3	CIT	627	427.55	0.681898	693.02	572.33	0.825849
CIT-4	CIT	694.12	694.8	1.00098	784.23	898.21	1.14534
CIT-5	CIT	483.12	573.22	1.1865	650.28	875.95	1.34704
CIT-6	CIT	542.02	394.3	0.727464	579.56	529.47	0.913572
CIT-7	CIT	1577.1	1219	0.772938	1737	1491.4	0.858607
CIT-8	CIT	997.59	985.43	0.987811	1243.5	1244.6	1.00088
CIT-9	CIT	764.16	630.87	0.825573	905.93	845.86	0.933692
CLK1-1	CLK1	230.3	222.38	0.96561	307.76	212.04	0.688978
CLK1-10	CLK1	530.87	591.53	1.11427	614.49	847.92	1.37988
CLK1-11	CLK1	774.14	704.95	0.910623	835.93	649.97	0.777541
CLK1-12	CLK1	604.69	546.14	0.903174	672.29	756.08	1.12463
CLK1-13	CLK1	1933.4	1984.6	1.02648	2179.6	2222.4	1.01964
CLK1-14	CLK1	1103	972.93	0.882076	1266.1	1078.2	0.851592
CLK1-2	CLK1	780.12	705.71	0.904617	828.19	818.9	0.988783
CLK1-3	CLK1	1295	1284	0.991506	1373.4	1467.6	1.06859
CLK1-4	CLK1	584.37	697.05	1.19282	643.47	785.36	1.22051
CLK1-5	CLK1	1213.3	1315.6	1.08432	1310	1355.7	1.03489
CLK1-6	CLK1	1452.5	1476.4	1.01645	1718.4	1524.9	0.887395
CLK1-7	CLK1	452.22	425.51	0.940936	478.51	475.74	0.994211
CLK1-8	CLK1	419	395.27	0.943365	497.96	416.77	0.836955
CLK1-9	CLK1	426.53	517.9	1.21422	508.45	456.17	0.897178
CLK2-1	CLK2	391.24	409.39	1.04639	431.55	381.76	0.884625
CLK2-10	CLK2	605.08	549.89	0.908789	703.56	509.22	0.723776
CLK2-2	CLK2	1175.3	1248.1	1.06194	1263.2	1147.5	0.908407
CLK2-3	CLK2	1162.4	1165.1	1.00232	1232.6	1234.8	1.00178
CLK2-4	CLK2	477.35	584.6	1.22468	578.12	593.64	1.02685
CLK2-5	CLK2	659.99	705.14	1.06841	671.91	876.4	1.30434
CLK2-6	CLK2	582.08	483.81	0.831174	597.48	470.99	0.788294
CLK2-7	CLK2	507.08	505.88	0.997634	588.09	521.64	0.887007
CLK2-8	CLK2	941.16	793.96	0.843597	1101.3	705.32	0.640443
CLK2-9	CLK2	392.48	397.44	1.01264	456.84	453.03	0.99166
CLK3-1	CLK3	605.15	538.04	0.889102	711.2	617.43	0.868152
CLK3-10	CLK3	333.03	356.7	1.07107	296.97	402.73	1.35613
CLK3-11	CLK3	1195.5	1457.4	1.21907	1277.4	1435.3	1.12361
CLK3-12	CLK3	511.21	408.28	0.798654	578.59	502.1	0.867799
CLK3-2	CLK3	1002.6	924.59	0.922192	1033.4	1048.3	1.01442
CLK3-3	CLK3	1216.8	1277.5	1.04988	1292	1230.8	0.952632
CLK3-4	CLK3	428.7	382.84	0.893025	435.22	352.86	0.810762
CLK3-5	CLK3	597.01	657.92	1.10203	590.51	672.95	1.13961
CLK3-6	CLK3	1027.9	1289.8	1.25479	1193.2	1413	1.18421
CLK3-7	CLK3	810.23	883.97	1.09101	808.19	680.22	0.841659
CLK3-8	CLK3	919.12	853.01	0.928073	977.56	784.6	0.802611
CLK3-9	CLK3	776.47	910.41	1.1725	841.24	915.28	1.08801
CLK4-1	CLK4	881.54	904.41	1.02594	908.14	952.36	1.04869
CLK4-10	CLK4	1221.3	1306.6	1.06984	1280	1436.1	1.12195
CLK4-2	CLK4	406.29	404.04	0.994462	404.21	487.71	1.20658
CLK4-3	CLK4	958.07	1021.9	1.06662	966.09	1101.6	1.14027
CLK4-4	CLK4	850.71	943.29	1.10883	823.83	985.9	1.19673
CLK4-5	CLK4	760.58	722.04	0.949328	846.71	1055.8	1.24694
CLK4-6	CLK4	1519.2	1671.1	1.09999	1668.4	1918.1	1.14966
CLK4-7	CLK4	774.27	739.54	0.955145	880.87	829.46	0.941637
CLK4-8	CLK4	702.29	762.12	1.08519	826.15	825.59	0.999322
CLK4-9	CLK4	537.73	528.88	0.983542	550.6	653.34	1.1866
COPB1-1	COPB1	984.78	365.84	0.371494	1002.3	285.37	0.284715
COPB1-2	COPB1	794.29	632.95	0.796875	880.97	758.68	0.861187
COPB1-3	COPB1	1659.9	648.9	0.390927	1766.7	658.32	0.372627
COPB1-5	COPB1	1241.8	624.46	0.502867	1320.1	440.36	0.333581
COPB1-6	COPB1	1534.9	1095.2	0.713532	1634.4	1243	0.760524
CSF1R-1	CSF1R	1132.7	1172.9	1.03549	1163.6	1404.5	1.20703
CSF1R-10	CSF1R	444.11	443.21	0.997973	464.96	512.16	1.10151
CSF1R-2	CSF1R	1536.9	1632.4	1.06214	1758.2	1674.3	0.952281
CSF1R-3	CSF1R	568.42	474.21	0.83426	586.92	521.2	0.888026
CSF1R-4	CSF1R	662.53	716.72	1.08179	727.7	845.38	1.16171
CSF1R-5	CSF1R	1305.6	1253.4	0.960018	1345.1	1313.6	0.976582
CSF1R-6	CSF1R	885.53	877.97	0.991463	973.52	946.29	0.972029
CSF1R-7	CSF1R	720.15	842.47	1.16985	765.04	813.43	1.06325
CSF1R-8	CSF1R	331.01	275.1	0.831093	334.96	384.27	1.14721
CSF1R-9	CSF1R	1147.8	1063.2	0.926294	1268.4	1102.5	0.869205
CSK-1	CSK	509.38	526.76	1.03412	487.06	555.72	1.14097
CSK-10	CSK	1134.2	1369.5	1.20746	1223.8	1541.5	1.2596
CSK-11	CSK	1886.1	1283.4	0.680452	2123	1750.6	0.824588
CSK-2	CSK	544.41	393.75	0.72326	578.4	469.86	0.812344
CSK-3	CSK	797.36	539.76	0.676934	862.54	668.09	0.774561
CSK-4	CSK	333.69	291.52	0.873625	424.49	393.78	0.927654
CSK-5	CSK	692.22	576.64	0.83303	837.99	663.36	0.791608
CSK-6	CSK	1257.1	1225.9	0.975181	1318.7	1423.5	1.07947
CSK-7	CSK	635.61	673.96	1.06034	647.09	734.49	1.13507
CSK-8	CSK	396.45	327.57	0.826258	460.35	453.53	0.985185
CSK-9	CSK	765.28	893.09	1.16701	849.37	1283.7	1.51136
CSNK1A1-1	CSNK1A1	774.94	360.62	0.465352	839.81	323.26	0.38492
CSNK1A1-10	CSNK1A1	898.46	879.1	0.978452	1011.2	749.84	0.741535
CSNK1A1-11	CSNK1A1	578.71	662.86	1.14541	588.85	723.55	1.22875
CSNK1A1-12	CSNK1A1	920.96	444.32	0.482453	1005.3	481.33	0.478792
CSNK1A1-13	CSNK1A1	510.83	403.98	0.790831	564.59	427.33	0.756886
CSNK1A1-14	CSNK1A1	708.88	750.9	1.05928	777.3	753.76	0.969716
CSNK1A1-15	CSNK1A1	720.54	440.91	0.611916	836.11	527	0.6303
CSNK1A1-16	CSNK1A1	535.97	554.15	1.03392	601.77	607.68	1.00982
CSNK1A1-17	CSNK1A1	1386.8	580.31	0.418453	1417.9	770.77	0.5436
CSNK1A1-18	CSNK1A1	723.82	855.08	1.18134	724.19	832.91	1.15013
CSNK1A1-2	CSNK1A1	958.62	963.63	1.00523	1078.4	1125.4	1.04358
CSNK1A1-3	CSNK1A1	1274.7	639.73	0.501867	1383.8	772.59	0.55831
CSNK1A1-4	CSNK1A1	1269.4	938.22	0.739105	1337.3	917.43	0.686032
CSNK1A1-5	CSNK1A1	851.73	748.42	0.878706	815.25	778.41	0.954811
CSNK1A1-6	CSNK1A1	1676.9	857.85	0.511569	1798.4	1071.5	0.595807
CSNK1A1-7	CSNK1A1	1231.7	688.56	0.559032	1305.1	583.36	0.446985
CSNK1A1-8	CSNK1A1	1242.6	251.13	0.2021	1245	232.29	0.186578
CSNK1A1-9	CSNK1A1	611.27	550.72	0.900944	664.29	620.11	0.933493
CSNK1A1L-1	CSNK1A1L	722.01	785.23	1.08756	704.42	829.97	1.17823
CSNK1A1L-10	CSNK1A1L	840.61	922.9	1.09789	945.84	926.3	0.979341
CSNK1A1L-2	CSNK1A1L	718.93	737.07	1.02523	941.37	1002.3	1.06472
CSNK1A1L-3	CSNK1A1L	1031.7	1175.9	1.13977	1143.6	1094.1	0.956716
CSNK1A1L-4	CSNK1A1L	712.84	791.27	1.11002	756.04	843.82	1.1161
CSNK1A1L-5	CSNK1A1L	400.6	424.92	1.06071	404.57	532.15	1.31535
CSNK1A1L-6	CSNK1A1L	451.05	462.24	1.02481	566.68	517.85	0.913831
CSNK1A1L-7	CSNK1A1L	806.08	892.47	1.10717	889.83	970.41	1.09056
CSNK1A1L-8	CSNK1A1L	975.8	870.72	0.892314	1005.3	1025.1	1.0197
CSNK1A1L-9	CSNK1A1L	921.6	820.78	0.890603	964.78	945.4	0.979913
CSNK1D-1	CSNK1D	289.73	256.01	0.883616	347.96	300.9	0.864755
CSNK1D-10	CSNK1D	845.14	961.24	1.13737	953.73	1009.5	1.05848
CSNK1D-2	CSNK1D	498.29	462.85	0.928877	600.94	502.48	0.836157
CSNK1D-3	CSNK1D	588.42	690.49	1.17346	621.81	588.19	0.945932
CSNK1D-4	CSNK1D	1100.4	1348.6	1.22555	1120.9	1375.3	1.22696
CSNK1D-5	CSNK1D	1030	1005.7	0.976408	1131.2	1103.4	0.975424
CSNK1D-6	CSNK1D	682.39	746.94	1.09459	723.93	836.62	1.15566
CSNK1D-7	CSNK1D	651.87	579.83	0.889487	664.99	625.04	0.939924
CSNK1D-8	CSNK1D	1164.4	1025	0.880282	1247.9	1118.6	0.896386
CSNK1D-9	CSNK1D	632.79	641.67	1.01403	796.01	866.25	1.08824
CSNK1E-1	CSNK1E	433.1	463.15	1.06938	523.8	432.16	0.825048
CSNK1E-10	CSNK1E	612.41	663.33	1.08315	779.27	877.85	1.1265
CSNK1E-2	CSNK1E	1212.3	1290.8	1.06475	1323.6	1206.7	0.91168
CSNK1E-3	CSNK1E	277.03	320.65	1.15746	331.64	328.33	0.990019
CSNK1E-4	CSNK1E	1270	1222.1	0.962283	1404	1234.8	0.879487
CSNK1E-5	CSNK1E	623.96	799.12	1.28072	685.06	753.19	1.09945
CSNK1E-6	CSNK1E	782.28	851.11	1.08799	948.37	833.04	0.878391
CSNK1E-7	CSNK1E	763.01	919.29	1.20482	887.52	946.67	1.06665
CSNK1E-8	CSNK1E	1274.1	1191.1	0.934856	1382.4	955.78	0.691392
CSNK1E-9	CSNK1E	871.51	872.5	1.00114	1116.9	822.42	0.736342
CSNK1G1-1	CSNK1G1	933.33	986.29	1.05674	1022.6	1069.2	1.04557
CSNK1G1-10	CSNK1G1	1661.5	1884.6	1.13428	1913.6	2083.9	1.08899
CSNK1G1-2	CSNK1G1	570.94	548.17	0.960118	571.5	575.9	1.0077
CSNK1G1-3	CSNK1G1	1107.7	1154.9	1.04261	1156.9	1235.9	1.06829
CSNK1G1-4	CSNK1G1	477.89	516.42	1.08063	495.09	477.4	0.964269
CSNK1G1-5	CSNK1G1	314.35	264.66	0.841928	334.7	352.56	1.05336
CSNK1G1-6	CSNK1G1	209.82	253.82	1.2097	223.82	274.5	1.22643
CSNK1G1-7	CSNK1G1	1008.9	1015	1.00605	1076.6	1336.7	1.24159
CSNK1G1-8	CSNK1G1	940.02	969.26	1.03111	1067	1091.8	1.02324
CSNK1G1-9	CSNK1G1	761.47	632.9	0.831156	923.28	954.53	1.03385
CSNK1G2-1	CSNK1G2	777.49	726.06	0.933851	796.38	866.82	1.08845
CSNK1G2-10	CSNK1G2	420.4	517.06	1.22992	519.44	679.66	1.30845
CSNK1G2-2	CSNK1G2	1236.3	1189.5	0.962145	1357.9	1197.7	0.882024
CSNK1G2-3	CSNK1G2	763.31	880.08	1.15298	864.9	929.04	1.07416
CSNK1G2-4	CSNK1G2	877.9	1052.5	1.19888	1006.1	1394	1.38555
CSNK1G2-5	CSNK1G2	685.02	648.57	0.94679	784.55	663.99	0.846332
CSNK1G2-6	CSNK1G2	622.32	493.28	0.792647	703.57	500.67	0.711614
CSNK1G2-7	CSNK1G2	1008.6	835.49	0.828366	1093.8	982.38	0.898135
CSNK1G2-8	CSNK1G2	1399.5	1389.4	0.992783	1542.4	1820	1.17998
CSNK1G2-9	CSNK1G2	755	543.88	0.720371	839.53	619.33	0.73771
CSNK1G3-1	CSNK1G3	195.13	207.04	1.06104	229.83	198.01	0.86155
CSNK1G3-10	CSNK1G3	400.76	371.24	0.92634	383.82	351.54	0.915898
CSNK1G3-11	CSNK1G3	923.7	995.81	1.07807	980.32	991.23	1.01113
CSNK1G3-12	CSNK1G3	813.27	774.48	0.952304	829.41	786.33	0.948059
CSNK1G3-13	CSNK1G3	551.23	651.23	1.18141	678.13	779.64	1.14969
CSNK1G3-14	CSNK1G3	1110.5	1264.7	1.13886	1216.7	1183.4	0.972631
CSNK1G3-15	CSNK1G3	193.59	186.89	0.965391	191.57	216.86	1.13201
CSNK1G3-16	CSNK1G3	678.67	752.4	1.10864	732.03	742.12	1.01378
CSNK1G3-17	CSNK1G3	539.54	552.36	1.02376	608.27	602.94	0.991237
CSNK1G3-18	CSNK1G3	512.9	532.92	1.03903	547.01	520.81	0.952103
CSNK1G3-19	CSNK1G3	411.03	488.47	1.1884	491.14	524.29	1.0675
CSNK1G3-2	CSNK1G3	977.04	1045.9	1.07048	1115.6	953.71	0.854885
CSNK1G3-20	CSNK1G3	824.37	903.75	1.09629	857.92	896.21	1.04463
CSNK1G3-21	CSNK1G3	867.59	975.26	1.1241	893.28	920.99	1.03102
CSNK1G3-3	CSNK1G3	1191.4	1370.1	1.14999	1410.6	1181.6	0.837658
CSNK1G3-4	CSNK1G3	1459.1	1634.1	1.11994	1565.6	1583.6	1.0115
CSNK1G3-5	CSNK1G3	629.74	628.98	0.998793	723.66	685.35	0.947061
CSNK1G3-6	CSNK1G3	639.59	551.48	0.86224	666.57	502.5	0.753859
CSNK1G3-7	CSNK1G3	647.04	743.15	1.14854	669.23	611.93	0.914379
CSNK1G3-8	CSNK1G3	681.59	736.83	1.08105	772.52	623.71	0.807371
CSNK1G3-9	CSNK1G3	171.51	197.11	1.14926	248.34	184.45	0.742732
CSNK2A1-1	CSNK2A1	716.04	630.35	0.880328	789.96	569.35	0.720733
CSNK2A1-10	CSNK2A1	1099	1204.4	1.09591	1257.6	1338.1	1.06401
CSNK2A1-11	CSNK2A1	289.42	224.11	0.774342	384.53	377.15	0.980808
CSNK2A1-12	CSNK2A1	971.32	795.47	0.818958	1029.7	1013.6	0.984364
CSNK2A1-13	CSNK2A1	714.36	483.13	0.676312	770.86	490.94	0.636873
CSNK2A1-14	CSNK2A1	845.6	696.86	0.824101	943.32	734.46	0.778591
CSNK2A1-15	CSNK2A1	1007.8	769.36	0.763405	1058	878.37	0.830217
CSNK2A1-16	CSNK2A1	344.94	405.78	1.17638	375.47	486.25	1.29504
CSNK2A1-17	CSNK2A1	726.96	827.36	1.13811	752.85	939.27	1.24762
CSNK2A1-2	CSNK2A1	791.49	650.88	0.822348	885.45	762.16	0.86076
CSNK2A1-3	CSNK2A1	1228	771.01	0.627858	1265.8	1112.9	0.879207
CSNK2A1-4	CSNK2A1	598.59	760.52	1.27052	656.91	638.46	0.971914
CSNK2A1-5	CSNK2A1	517.14	430.7	0.83285	544.28	490.19	0.900621
CSNK2A1-6	CSNK2A1	1905.2	1053	0.552698	2078.8	1298.8	0.624784
CSNK2A1-7	CSNK2A1	784.55	787.58	1.00386	904.56	857.37	0.947831
CSNK2A1-8	CSNK2A1	309.22	354.28	1.14572	369.77	377.8	1.02172
CSNK2A1-9	CSNK2A1	1139.1	1305.3	1.1459	1241.5	1487.8	1.19839
CSNK2A2-1	CSNK2A2	697.97	643.46	0.921902	729.94	687.91	0.94242
CSNK2A2-10	CSNK2A2	1320.7	1527.7	1.15674	1461.6	1480.6	1.013
CSNK2A2-2	CSNK2A2	718.29	784.13	1.09166	703.86	850.6	1.20848
CSNK2A2-3	CSNK2A2	702.49	777.8	1.1072	747.47	738.81	0.988414
CSNK2A2-4	CSNK2A2	1295	1152.9	0.89027	1437.3	1338	0.930912
CSNK2A2-5	CSNK2A2	786.07	694.9	0.884018	836.92	673.4	0.804617
CSNK2A2-6	CSNK2A2	934.71	895.56	0.958115	1058.1	968.28	0.915112
CSNK2A2-7	CSNK2A2	504.23	457.13	0.90659	546.23	404.28	0.740128
CSNK2A2-8	CSNK2A2	686.66	672.51	0.979393	712.4	796.55	1.11812
CSNK2A2-9	CSNK2A2	968.29	925.02	0.955313	1087.9	895.53	0.823173
CSNK2A3-1	CSNK2A3	445.6	375.61	0.842931	557.62	395.25	0.708816
CSNK2A3-2	CSNK2A3	511.69	320.98	0.627294	526.67	439.33	0.834166
CSNK2A3-3	CSNK2A3	725.61	873.65	1.20402	791.58	820.32	1.03631
CSNK2A3-4	CSNK2A3	389.63	419.89	1.07766	393.04	507.02	1.29
CSNK2A3-5	CSNK2A3	407.29	451.56	1.10869	445.04	494.84	1.1119
CSNK2A3-6	CSNK2A3	1256.9	1290.4	1.02665	1298.2	1471.4	1.13342
CSNK2A3-7	CSNK2A3	842.39	828.46	0.983464	959.68	1090.4	1.13621
DAPK1-1	DAPK1	1274.5	1046	0.820714	1394.2	1533.3	1.09977
DAPK1-10	DAPK1	763.84	643.97	0.843069	813.07	895.14	1.10094
DAPK1-2	DAPK1	375.79	400.41	1.06552	413.94	455.04	1.09929
DAPK1-3	DAPK1	777.55	634.3	0.815767	793.05	808.21	1.01912
DAPK1-4	DAPK1	803.57	766.36	0.953694	788.1	984.81	1.2496
DAPK1-5	DAPK1	787.91	754.34	0.957394	974.05	997.93	1.02452
DAPK1-6	DAPK1	1043.9	1174.2	1.12482	1110	1313.2	1.18306
DAPK1-7	DAPK1	760.15	767.28	1.00938	784.03	928.71	1.18453
DAPK1-8	DAPK1	576.95	668.85	1.15929	650.05	774.03	1.19072
DAPK1-9	DAPK1	500.05	546.16	1.09221	558.79	627.24	1.1225
DAPK2-1	DAPK2	538.28	524.1	0.973657	553.42	729.85	1.3188
DAPK2-10	DAPK2	1259.5	1435.7	1.1399	1342.6	1665	1.24013
DAPK2-2	DAPK2	406.12	422.21	1.03962	434.14	547.05	1.26008
DAPK2-3	DAPK2	745.64	937.35	1.25711	831.67	1181.6	1.42076
DAPK2-4	DAPK2	1287.2	1239.9	0.963254	1584	1611.8	1.01755
DAPK2-5	DAPK2	635.03	624.28	0.983072	693.23	736.95	1.06307
DAPK2-6	DAPK2	631.69	708.71	1.12193	737.24	755.08	1.0242
DAPK2-7	DAPK2	1042.7	921.41	0.883677	1107	1179.8	1.06576
DAPK2-8	DAPK2	453.05	573.35	1.26553	529.02	592.23	1.11949
DAPK2-9	DAPK2	855.75	845.77	0.988338	880.09	931.09	1.05795
DAPK3-1	DAPK3	581.57	647.43	1.11325	629.18	847.76	1.3474
DAPK3-10	DAPK3	920.07	1084.8	1.17904	1022.2	1214.7	1.18832
DAPK3-2	DAPK3	2023.6	1644.5	0.812661	2204.5	1791.7	0.812747
DAPK3-3	DAPK3	367.81	345.78	0.940105	387.29	367.04	0.947714
DAPK3-4	DAPK3	455.75	533.28	1.17012	614.8	621.89	1.01153
DAPK3-5	DAPK3	550.99	731.72	1.32801	624	764.94	1.22587
DAPK3-6	DAPK3	1500.9	1907.5	1.2709	1651.4	2171.5	1.31494
DAPK3-7	DAPK3	358.51	216.3	0.60333	390.78	372.47	0.953145
DAPK3-8	DAPK3	624.78	490.26	0.784692	720.27	780.66	1.08384
DAPK3-9	DAPK3	869.35	797.96	0.917881	1004.4	788.67	0.785215
DCLK1-1	DCLK1	904.05	994.6	1.10016	969.71	934.31	0.963494
DCLK1-10	DCLK1	938.93	744.47	0.792892	1014.9	882.28	0.869327
DCLK1-11	DCLK1	250.93	293.79	1.1708	319.83	403.31	1.26101
DCLK1-12	DCLK1	584.36	517.1	0.8849	621.3	688.67	1.10843
DCLK1-13	DCLK1	459.34	558.7	1.21631	478.16	566.09	1.18389
DCLK1-14	DCLK1	757.69	692.99	0.914609	739.91	873.57	1.18064
DCLK1-15	DCLK1	686.01	836.5	1.21937	802.07	955.32	1.19107
DCLK1-16	DCLK1	913.37	1053	1.15287	980.78	1176.3	1.19935
DCLK1-17	DCLK1	808.77	823.71	1.01847	848.16	1051.3	1.23951
DCLK1-18	DCLK1	677.49	588.99	0.869371	649.58	650.76	1.00182
DCLK1-19	DCLK1	997.18	971.43	0.974177	1148.8	1123.8	0.978238
DCLK1-2	DCLK1	962.22	866.5	0.900522	1095.2	1012.4	0.924397
DCLK1-20	DCLK1	885.45	798.24	0.901508	1011.4	987.93	0.976795
DCLK1-21	DCLK1	583.6	704.7	1.20751	694.12	817.45	1.17768
DCLK1-22	DCLK1	470.99	490.71	1.04187	510.35	436.38	0.85506
DCLK1-23	DCLK1	705.33	1020.1	1.44627	796.44	1116.5	1.40186
DCLK1-24	DCLK1	605.19	611.38	1.01023	702.89	734.73	1.0453
DCLK1-25	DCLK1	682.37	620.45	0.909257	757.19	723.27	0.955203
DCLK1-26	DCLK1	1290.2	1368.6	1.06077	1280.7	1384.6	1.08113
DCLK1-27	DCLK1	666.93	793.65	1.19	700.78	830.95	1.18575
DCLK1-28	DCLK1	246.12	229.47	0.93235	325.2	263.22	0.80941
DCLK1-3	DCLK1	777.35	739.52	0.951335	822.81	852.53	1.03612
DCLK1-4	DCLK1	554.96	527.06	0.949726	605.69	524.22	0.865492
DCLK1-5	DCLK1	812.8	1007.4	1.23942	903.19	1065.9	1.18015
DCLK1-6	DCLK1	1161.9	1424.8	1.22627	1228.8	1461.5	1.18937
DCLK1-7	DCLK1	563.65	571.82	1.01449	656.81	666.2	1.0143
DCLK1-8	DCLK1	982.37	1045	1.06375	1072.8	1081.4	1.00802
DCLK1-9	DCLK1	507.41	606.34	1.19497	511.67	701.95	1.37188
DCLK2-1	DCLK2	717.57	911.66	1.27048	828.86	895.21	1.08005
DCLK2-10	DCLK2	829.67	808.44	0.974412	965.25	821.81	0.851396
DCLK2-2	DCLK2	323.74	286.2	0.884043	365.73	268.21	0.733355
DCLK2-3	DCLK2	1057.4	1074.7	1.01636	1143.3	1172.3	1.02537
DCLK2-4	DCLK2	849.08	788.1	0.928181	848.5	836.45	0.985798
DCLK2-5	DCLK2	1346.9	1561	1.15896	1601.1	1632.6	1.01967
DCLK2-6	DCLK2	1509.7	1548.5	1.0257	1753.6	1501.6	0.856296
DCLK2-7	DCLK2	554.35	624.75	1.127	600.91	624.99	1.04007
DCLK2-8	DCLK2	596.02	606.43	1.01747	769.89	714.04	0.927457
DCLK2-9	DCLK2	645.72	827.53	1.28156	718.62	856.74	1.1922
DCLK3-1	DCLK3	513.78	624.53	1.21556	602.86	630.71	1.0462
DCLK3-10	DCLK3	1128.9	1239.2	1.09771	1317	1156.1	0.877828
DCLK3-2	DCLK3	943.07	857.6	0.90937	986.55	867.05	0.878871
DCLK3-3	DCLK3	793.71	970.29	1.22247	924.41	1005	1.08718
DCLK3-4	DCLK3	710.38	742.84	1.04569	767.68	642.66	0.837146
DCLK3-5	DCLK3	847.44	943.38	1.11321	921.19	1007.3	1.09348
DCLK3-6	DCLK3	1377.6	1582.9	1.14903	1452.2	1419.3	0.977345
DCLK3-7	DCLK3	722.79	840.98	1.16352	715.55	893.85	1.24918
DCLK3-8	DCLK3	1122.7	1310.2	1.16701	1313.4	1417.8	1.07949
DCLK3-9	DCLK3	473.02	469.34	0.99222	496.22	523.68	1.05534
DDR1-1	DDR1	1228.7	897.01	0.730048	1302.6	1103	0.846768
DDR1-10	DDR1	770.21	763.16	0.990847	881.88	908.37	1.03004
DDR1-11	DDR1	535.86	409.62	0.764416	578.94	562.18	0.971051
DDR1-12	DDR1	1118.1	978.19	0.874868	1201.7	1289.1	1.07273
DDR1-13	DDR1	471.39	495.41	1.05096	503.43	583.33	1.15871
DDR1-2	DDR1	1593	1662	1.04331	1882.6	2066.8	1.09784
DDR1-3	DDR1	907.08	912.6	1.00609	955.09	856.97	0.897266
DDR1-4	DDR1	1241.6	1028.3	0.828206	1242.4	1208.2	0.972473
DDR1-5	DDR1	128.74	184.95	1.43662	183.23	174.15	0.950445
DDR1-6	DDR1	620.04	669.43	1.07966	683.24	750.48	1.09841
DDR1-7	DDR1	895	664.52	0.74248	923.3	1074.9	1.16419
DDR1-8	DDR1	1267.7	881.65	0.695472	1306	1276.7	0.977565
DDR1-9	DDR1	903.77	667.19	0.73823	1101.8	946.48	0.859031
DDR2-1	DDR2	842.39	858.37	1.01897	882.52	964.94	1.09339
DDR2-10	DDR2	718.44	752.07	1.04681	726.35	807.49	1.11171
DDR2-2	DDR2	465.42	519.21	1.11557	500.06	479.67	0.959225
DDR2-3	DDR2	689.21	707.76	1.02691	757.96	972.14	1.28257
DDR2-4	DDR2	751.92	532.78	0.708559	771.31	576.94	0.748
DDR2-5	DDR2	494.83	542.55	1.09644	488.5	570.15	1.16714
DDR2-6	DDR2	1060.7	915.02	0.862657	1120.2	965.86	0.862221
DDR2-7	DDR2	269.13	221.05	0.82135	239.46	274.52	1.14641
DDR2-8	DDR2	571.65	523.84	0.916365	637.51	505.91	0.793572
DDR2-9	DDR2	900.37	1113.5	1.23671	847.36	1154.8	1.36282
DMPK-1	DMPK	1724.3	1446.9	0.839123	1877.8	1713.5	0.912504
DMPK-10	DMPK	245.53	214.91	0.87529	238.32	176.89	0.742237
DMPK-11	DMPK	569.67	575.59	1.01039	582.17	603.39	1.03645
DMPK-2	DMPK	1158.2	982.38	0.848195	1229.1	1127	0.916931
DMPK-3	DMPK	336.57	316.4	0.940072	305.22	418.16	1.37003
DMPK-4	DMPK	535.4	640.49	1.19628	596.29	767.93	1.28785
DMPK-5	DMPK	805.67	786.72	0.976479	872.74	894.36	1.02477
DMPK-6	DMPK	1317.4	1394.5	1.05852	1399.7	1638.5	1.17061
DMPK-7	DMPK	408.04	365.12	0.894814	475.18	368.7	0.775916
DMPK-8	DMPK	967.98	884.02	0.913263	1020.5	945.03	0.926046
DMPK-9	DMPK	638.96	599.3	0.93793	684.64	677.92	0.990185
DSTYK-1	DSTYK	727.75	781.18	1.07342	774.42	961.53	1.24161
DSTYK-10	DSTYK	1020.1	1082.2	1.06088	1055.2	1045.9	0.991187
DSTYK-2	DSTYK	1052.8	931.29	0.884584	1121.9	1101.9	0.982173
DSTYK-3	DSTYK	1622.6	1468.8	0.905214	1833	1899.8	1.03644
DSTYK-4	DSTYK	575.41	550.65	0.95697	603.66	595.13	0.98587
DSTYK-5	DSTYK	446.12	486.42	1.09033	496.42	505.69	1.01867
DSTYK-6	DSTYK	259.5	377	1.45279	317.29	395.5	1.24649
DSTYK-7	DSTYK	480.42	460.46	0.958453	577.85	523.7	0.906291
DSTYK-8	DSTYK	587.33	549.06	0.934841	642.09	577.34	0.899157
DSTYK-9	DSTYK	1198.8	1049.8	0.875709	1289.7	1250.3	0.96945
DYRK1A-1	DYRK1A	855.41	682.26	0.797582	914.13	878.63	0.961165
DYRK1A-10	DYRK1A	710.01	706.9	0.99562	761.13	976	1.2823
DYRK1A-11	DYRK1A	738.18	912.93	1.23673	858.15	944.33	1.10043
DYRK1A-12	DYRK1A	250.81	269.54	1.07468	286.87	404.43	1.4098
DYRK1A-13	DYRK1A	350.94	330.48	0.941699	380.3	483.58	1.27158
DYRK1A-2	DYRK1A	302.04	306.7	1.01543	294.58	392.13	1.33115
DYRK1A-3	DYRK1A	1029.9	1060.5	1.02971	1239.1	1487.6	1.20055
DYRK1A-4	DYRK1A	193.33	201.76	1.0436	191.68	227.29	1.18578
DYRK1A-5	DYRK1A	317.2	333.88	1.05259	395.77	446.24	1.12752
DYRK1A-6	DYRK1A	439.47	347.89	0.791613	484.75	494.32	1.01974
DYRK1A-7	DYRK1A	591.98	673.57	1.13783	670.57	819.53	1.22214
DYRK1A-8	DYRK1A	1088.1	1193.6	1.09696	1173.4	1482.1	1.26308
DYRK1A-9	DYRK1A	724.31	712.52	0.983722	840.16	970.59	1.15524
DYRK1B-1	DYRK1B	460.41	453.39	0.984753	487.84	471.76	0.967038
DYRK1B-10	DYRK1B	715.91	812.33	1.13468	820.27	930.18	1.13399
DYRK1B-11	DYRK1B	764.64	768.91	1.00558	744.56	958.18	1.28691
DYRK1B-2	DYRK1B	620.98	758.24	1.22104	686.5	720.84	1.05002
DYRK1B-3	DYRK1B	974.69	966.28	0.991372	1090.8	1189.4	1.09039
DYRK1B-4	DYRK1B	992.96	871.74	0.877921	987.21	1035.7	1.04912
DYRK1B-5	DYRK1B	686.09	713.69	1.04023	765.05	853.96	1.11621
DYRK1B-6	DYRK1B	316.19	345.43	1.09248	322.33	321.61	0.997766
DYRK1B-7	DYRK1B	712.59	886.14	1.24355	864.19	956.12	1.10638
DYRK1B-8	DYRK1B	544.69	532.76	0.978098	645.05	669.03	1.03718
DYRK1B-9	DYRK1B	808.84	706.54	0.873523	826.42	977.98	1.18339
DYRK2-1	DYRK2	877.38	717.27	0.817514	991.43	902.32	0.91012
DYRK2-10	DYRK2	869.42	1077.6	1.23945	1057.6	1245	1.17719
DYRK2-11	DYRK2	874.04	792.64	0.906869	1010.9	845.64	0.836522
DYRK2-12	DYRK2	443.6	326.93	0.736993	481.85	342.17	0.710117
DYRK2-13	DYRK2	567.07	490.8	0.865502	575.28	458.27	0.796603
DYRK2-14	DYRK2	516.01	562.64	1.09037	588.14	585.8	0.996021
DYRK2-15	DYRK2	527.49	394.68	0.748223	514.47	474.5	0.922308
DYRK2-16	DYRK2	576.5	667.42	1.15771	663.21	623.27	0.939778
DYRK2-2	DYRK2	1571.5	2075.1	1.32046	1769.5	2317.9	1.30992
DYRK2-3	DYRK2	526.54	546.27	1.03747	530.06	546.45	1.03092
DYRK2-4	DYRK2	893.92	942.64	1.0545	968.72	911.82	0.941263
DYRK2-5	DYRK2	1474.5	1859.7	1.26124	1791.8	2070.9	1.15577
DYRK2-6	DYRK2	296.88	367.88	1.23915	338.26	335.15	0.990806
DYRK2-7	DYRK2	1627.3	1690.4	1.03878	1672.6	1930.8	1.15437
DYRK2-8	DYRK2	1038.7	1142.1	1.09955	1180.8	1061.7	0.899136
DYRK2-9	DYRK2	1891	2374.9	1.2559	2110	2483	1.17678
DYRK3-1	DYRK3	485.03	633.61	1.30633	546.88	545.76	0.997952
DYRK3-10	DYRK3	353.95	382.47	1.08058	412.55	403.52	0.978112
DYRK3-11	DYRK3	985.96	999.97	1.01421	1050.2	1094.8	1.04247
DYRK3-2	DYRK3	838.01	971.26	1.15901	942.94	1063.8	1.12817
DYRK3-3	DYRK3	728.92	795.73	1.09166	840.3	965.63	1.14915
DYRK3-4	DYRK3	1079.4	1098.3	1.01751	1180.2	1244.4	1.0544
DYRK3-5	DYRK3	1093	1271.6	1.1634	1216.8	1483.2	1.21893
DYRK3-6	DYRK3	673.44	651.16	0.966916	730.66	805.32	1.10218
DYRK3-7	DYRK3	1037.2	1096.2	1.05688	1152.6	1251.1	1.08546
DYRK3-8	DYRK3	623.53	665.97	1.06806	662.82	750.95	1.13296
DYRK3-9	DYRK3	1302.8	1559.6	1.19711	1469.5	1805.8	1.22885
DYRK4-1	DYRK4	430.7	414.79	0.96306	414.38	542.54	1.30928
DYRK4-10	DYRK4	1301.4	1364.6	1.04856	1348.7	1729.1	1.28205
DYRK4-2	DYRK4	1236.4	1502	1.21482	1352	1588.3	1.17478
DYRK4-3	DYRK4	627.1	713.96	1.13851	697.49	743.04	1.06531
DYRK4-4	DYRK4	671.81	736.23	1.09589	900.6	899.32	0.998579
DYRK4-5	DYRK4	496.04	636.85	1.28387	555.15	699.12	1.25934
DYRK4-6	DYRK4	290.87	220.14	0.756833	310.06	283.54	0.914468
DYRK4-7	DYRK4	709.45	748.25	1.05469	813.96	797.67	0.979987
DYRK4-8	DYRK4	632.14	585.83	0.926741	726.12	911.99	1.25598
DYRK4-9	DYRK4	907.59	1030.9	1.13587	1003.1	1185	1.18134
EEF2K-1	EEF2K	563.3	659.21	1.17026	630.71	658.35	1.04382
EEF2K-10	EEF2K	1110.3	1143.9	1.03026	1248.4	1375.8	1.10205
EEF2K-2	EEF2K	1126.4	863.9	0.766957	1167.6	1046.2	0.896026
EEF2K-3	EEF2K	808.56	962.13	1.18993	851.87	955.77	1.12197
EEF2K-4	EEF2K	905.35	1001.7	1.10642	928.52	1118	1.20407
EEF2K-5	EEF2K	1401.7	1210.6	0.863666	1551.1	1613	1.03991
EEF2K-6	EEF2K	1025.2	822.96	0.802731	1131.3	1031.7	0.91196
EEF2K-7	EEF2K	862.42	815.81	0.945954	947.39	944.63	0.997087
EEF2K-8	EEF2K	986.94	780.77	0.791102	1128.7	1061.4	0.940374
EEF2K-9	EEF2K	1018.5	743.91	0.730398	1143.7	1150.6	1.00603
EGFR-1	EGFR	512.22	599.07	1.16956	642.36	691.8	1.07697
EGFR-10	EGFR	939.55	1065.9	1.13448	1046.2	1053.9	1.00736
EGFR-11	EGFR	1039	1056.9	1.01723	1088.6	985.91	0.905668
EGFR-12	EGFR	653.7	686.04	1.04947	687.11	860.14	1.25182
EGFR-13	EGFR	590.33	584.02	0.989311	676.28	840.33	1.24258
EGFR-14	EGFR	1133	1092.4	0.964166	1263.2	1218	0.964218
EGFR-15	EGFR	1372.4	1613.2	1.17546	1458.1	1778.9	1.22001
EGFR-2	EGFR	508.51	425.3	0.836365	483.18	499.53	1.03384
EGFR-3	EGFR	823.98	744.82	0.90393	809.8	866.6	1.07014
EGFR-4	EGFR	664.6	792.63	1.19264	742.31	763.58	1.02865
EGFR-5	EGFR	743.82	855.07	1.14957	796.81	967.85	1.21466
EGFR-6	EGFR	734.1	637.5	0.86841	682.69	754.54	1.10525
EGFR-7	EGFR	337.82	472.61	1.399	396.4	420.3	1.06029
EGFR-8	EGFR	220.41	202.97	0.920875	222.1	198.32	0.892931
EGFR-9	EGFR	637.44	535.85	0.840628	683.52	606.8	0.887757
EIF2AK1-1	EIF2AK1	752.77	960.66	1.27617	895.98	1018.6	1.13686
EIF2AK1-10	EIF2AK1	1099.5	1266.8	1.15216	1161.8	1190.1	1.02436
EIF2AK1-11	EIF2AK1	636.33	698.56	1.0978	778.92	664.56	0.853181
EIF2AK1-2	EIF2AK1	774.15	773.96	0.999755	900.59	866.17	0.961781
EIF2AK1-3	EIF2AK1	825.75	749.62	0.907805	891.23	889.89	0.998496
EIF2AK1-4	EIF2AK1	699.71	820.88	1.17317	750.76	812.07	1.08166
EIF2AK1-5	EIF2AK1	1603	1336.2	0.833562	1840.4	1804.3	0.980385
EIF2AK1-6	EIF2AK1	937.39	942.07	1.00499	1164.8	1118.9	0.960594
EIF2AK1-7	EIF2AK1	700.76	623.24	0.889377	749.1	892.75	1.19176
EIF2AK1-8	EIF2AK1	461.15	433.4	0.939824	508.51	412.72	0.811626
EIF2AK1-9	EIF2AK1	905.02	1214.5	1.34196	1035.2	1155	1.11573
EIF2AK2-1	EIF2AK2	1029.7	1185.9	1.15169	1140.7	1366.6	1.19804
EIF2AK2-10	EIF2AK2	446.48	435.86	0.976214	495.37	555.42	1.12122
EIF2AK2-2	EIF2AK2	681.68	750.83	1.10144	763.8	711.1	0.931003
EIF2AK2-3	EIF2AK2	653.22	593.42	0.908454	692.3	660.17	0.953589
EIF2AK2-4	EIF2AK2	864.92	746.94	0.863594	864.27	896.93	1.03779
EIF2AK2-5	EIF2AK2	333.18	319.61	0.959271	353.29	323.33	0.915197
EIF2AK2-6	EIF2AK2	955.74	1142.4	1.1953	1051.2	1119.2	1.06469
EIF2AK2-7	EIF2AK2	881.54	789.25	0.895308	1060.4	1037.7	0.978593
EIF2AK2-8	EIF2AK2	921.79	867.95	0.941592	866.58	1083.3	1.25009
EIF2AK2-9	EIF2AK2	830.41	917.33	1.10467	877.82	857.47	0.976818
EIF2AK3-1	EIF2AK3	481.67	457.77	0.950381	581.43	562.56	0.967546
EIF2AK3-10	EIF2AK3	617.04	588.82	0.954266	750.29	657.93	0.876901
EIF2AK3-2	EIF2AK3	1295.5	1488.1	1.14867	1304	1444.1	1.10744
EIF2AK3-3	EIF2AK3	863.56	1042.8	1.20756	982.76	1177.3	1.19795
EIF2AK3-4	EIF2AK3	741.36	910.39	1.228	802.71	956.97	1.19217
EIF2AK3-5	EIF2AK3	733.54	810.31	1.10466	809.74	774.51	0.956492
EIF2AK3-6	EIF2AK3	1177	1283.8	1.09074	1280	1196.7	0.934922
EIF2AK3-7	EIF2AK3	321.74	374.54	1.16411	389.68	399.9	1.02623
EIF2AK3-8	EIF2AK3	450.16	628.18	1.39546	525.32	730.97	1.39148
EIF2AK3-9	EIF2AK3	925.07	1017.6	1.10002	1059	1154.2	1.0899
EIF2AK4-1	EIF2AK4	583.58	447.29	0.766459	674.96	656.96	0.973332
EIF2AK4-10	EIF2AK4	865.16	1109.3	1.28219	886.19	1122.9	1.26711
EIF2AK4-2	EIF2AK4	851.41	779.92	0.916033	930.47	967.27	1.03955
EIF2AK4-3	EIF2AK4	805.58	548.41	0.680764	872.06	633.81	0.726796
EIF2AK4-4	EIF2AK4	1091.4	893.94	0.819076	1161	1044.9	0.9
EIF2AK4-5	EIF2AK4	627.72	505.35	0.805056	634.81	518.84	0.817315
EIF2AK4-6	EIF2AK4	672.47	545.11	0.810609	692.39	617.79	0.892257
EIF2AK4-7	EIF2AK4	1081.5	833	0.770227	1209.7	1123.3	0.928577
EIF2AK4-8	EIF2AK4	400.08	256.88	0.642072	417.03	293.71	0.70429
EIF2AK4-9	EIF2AK4	542.7	514.01	0.947135	581.25	503.18	0.865686
EPHA1-1	EPHA1	784.34	908.77	1.15864	866.73	959.95	1.10755
EPHA1-10	EPHA1	1046.8	1234.4	1.17921	1200.5	1517.7	1.26422
EPHA1-2	EPHA1	277.39	378.06	1.36292	306.31	355.8	1.16157
EPHA1-3	EPHA1	600.69	585.9	0.975378	644.16	631.26	0.979974
EPHA1-4	EPHA1	1048.7	1063	1.01364	1109.6	1151.2	1.03749
EPHA1-5	EPHA1	841.51	1044.1	1.24075	951.69	1267.2	1.33153
EPHA1-6	EPHA1	982.92	1057.9	1.07628	1052.1	1069.8	1.01682
EPHA1-7	EPHA1	916.28	913.63	0.997108	922.49	912.29	0.988943
EPHA1-8	EPHA1	902.43	1045.5	1.15854	970.72	892.55	0.919472
EPHA1-9	EPHA1	1678.3	1935.1	1.15301	1966.2	2144.8	1.09084
EPHA10-1	EPHA10	668.9	802.77	1.20013	729.4	780.32	1.06981
EPHA10-10	EPHA10	285.63	316.66	1.10864	339.24	313.74	0.924832
EPHA10-11	EPHA10	516.23	469.29	0.909072	572.43	461.71	0.806579
EPHA10-12	EPHA10	1226.7	1232	1.00432	1395.3	1166.6	0.836093
EPHA10-13	EPHA10	868.71	976.74	1.12436	1012.2	1132.8	1.11915
EPHA10-14	EPHA10	711.03	711.51	1.00068	757.65	774.68	1.02248
EPHA10-15	EPHA10	465.82	406.82	0.873342	501.65	437.03	0.871185
EPHA10-16	EPHA10	361.92	341.16	0.942639	384.8	317.87	0.826065
EPHA10-17	EPHA10	978.41	1002.5	1.02462	1051.3	1223.9	1.16418
EPHA10-18	EPHA10	897.58	877.66	0.977807	1031.2	972.08	0.942669
EPHA10-19	EPHA10	982.5	965.9	0.983104	1024.2	1034	1.00957
EPHA10-2	EPHA10	1236.4	1123.9	0.90901	1242.7	1499.6	1.20673
EPHA10-20	EPHA10	908.54	958.65	1.05515	955.31	1118.9	1.17124
EPHA10-3	EPHA10	451.87	360.54	0.797884	439.47	467.85	1.06458
EPHA10-4	EPHA10	1061.8	850.25	0.800763	1162.7	1032.1	0.887675
EPHA10-5	EPHA10	967.6	1045.9	1.08092	1086.9	1017.3	0.935965
EPHA10-6	EPHA10	330.03	338.97	1.02709	342.04	343.18	1.00333
EPHA10-7	EPHA10	331.57	249.76	0.753265	343.46	271.28	0.789845
EPHA10-8	EPHA10	893.62	955.79	1.06957	1082.9	1045	0.965001
EPHA10-9	EPHA10	1362.8	1270.6	0.932345	1539.1	1624.8	1.05568
EPHA2-1	EPHA2	842.88	817.26	0.969604	938.85	804.63	0.857038
EPHA2-10	EPHA2	791.72	988.83	1.24896	887.76	988.5	1.11348
EPHA2-2	EPHA2	645.63	615.55	0.95341	700.9	682.19	0.973306
EPHA2-3	EPHA2	1101.7	1313.4	1.19216	1198.4	1370.4	1.14352
EPHA2-4	EPHA2	432.46	438.76	1.01457	453.37	536.66	1.18371
EPHA2-5	EPHA2	869.47	1150.5	1.32322	906.54	968.07	1.06787
EPHA2-6	EPHA2	433.39	494.18	1.14027	410.16	567.88	1.38453
EPHA2-7	EPHA2	400.41	490.99	1.22622	450.41	487.55	1.08246
EPHA2-8	EPHA2	473.65	654.92	1.38271	505.31	675.98	1.33775
EPHA2-9	EPHA2	464.83	462.98	0.99602	485.33	519.78	1.07098
EPHA3-1	EPHA3	796.33	724.88	0.910276	861.11	827.34	0.960783
EPHA3-10	EPHA3	227.83	350.72	1.53939	280.56	341.87	1.21853
EPHA3-11	EPHA3	225.42	242.72	1.07675	244.25	255.25	1.04504
EPHA3-12	EPHA3	40.195	40.716	1.01296	33.471	28.817	0.860954
EPHA3-13	EPHA3	1330.1	1364.3	1.02571	1447.6	1655.6	1.14369
EPHA3-14	EPHA3	588.93	688.64	1.16931	622.45	775.79	1.24635
EPHA3-15	EPHA3	701.11	728.51	1.03908	792.31	857.6	1.0824
EPHA3-16	EPHA3	1412.5	1773.9	1.25586	1443.3	1833.3	1.27021
EPHA3-2	EPHA3	790.94	880.11	1.11274	895.86	898.11	1.00251
EPHA3-3	EPHA3	1064.2	991.76	0.93193	1087.1	1041.7	0.958238
EPHA3-4	EPHA3	1133.2	1275.1	1.12522	1242.9	1421.3	1.14354
EPHA3-5	EPHA3	1134	1230.1	1.08474	1323.2	1333.7	1.00794
EPHA3-6	EPHA3	143.35	169.32	1.18116	181.73	166.95	0.918671
EPHA3-7	EPHA3	852.13	854.64	1.00295	918.45	1065.6	1.16022
EPHA3-8	EPHA3	1023.6	1074.3	1.04953	1225.2	1083.2	0.884101
EPHA3-9	EPHA3	1701.7	1824.2	1.07199	1930.1	1909.9	0.989534
EPHA4-1	EPHA4	386.27	426.48	1.1041	425.6	513.87	1.2074
EPHA4-10	EPHA4	509.36	409.17	0.803302	539.05	499.02	0.92574
EPHA4-2	EPHA4	786.27	876.25	1.11444	821.55	1090.9	1.32786
EPHA4-3	EPHA4	773.84	823.58	1.06428	826.99	973.85	1.17758
EPHA4-4	EPHA4	975.16	1120.3	1.14884	1142.8	1202.4	1.05215
EPHA4-5	EPHA4	1300.4	1336.4	1.02768	1443.1	1462	1.0131
EPHA4-6	EPHA4	853.42	1284.6	1.50524	1066.7	1339.1	1.25537
EPHA4-7	EPHA4	692.93	652.98	0.942346	727.09	892.11	1.22696
EPHA4-8	EPHA4	1184	1450.8	1.22534	1275.5	1738.8	1.36323
EPHA4-9	EPHA4	464.02	526.85	1.1354	571.41	731.2	1.27964
EPHA5-1	EPHA5	445.57	580.57	1.30298	501.71	545.76	1.0878
EPHA5-10	EPHA5	901.94	735.09	0.81501	927.73	646.46	0.696819
EPHA5-11	EPHA5	906.24	981.53	1.08308	1038.9	1019.7	0.981519
EPHA5-2	EPHA5	489.59	375.38	0.766723	584.9	509.02	0.870268
EPHA5-3	EPHA5	317.91	407.48	1.28175	392.48	464.58	1.1837
EPHA5-4	EPHA5	551.53	490.71	0.889725	614.88	630.41	1.02526
EPHA5-5	EPHA5	1793.1	1732.5	0.966204	1910.1	1884.6	0.98665
EPHA5-6	EPHA5	566.41	599.64	1.05867	588.37	493.37	0.838537
EPHA5-7	EPHA5	1747.2	1699	0.972413	1814.8	1870.8	1.03086
EPHA5-8	EPHA5	1462.1	1483.5	1.01464	1492.1	1454.8	0.975002
EPHA5-9	EPHA5	578.97	561.46	0.969757	744.53	639.46	0.858877
EPHA6-1	EPHA6	942.04	1139.3	1.2094	999.49	1043.1	1.04363
EPHA6-10	EPHA6	903.7	1036.7	1.14717	939.98	1228	1.30641
EPHA6-11	EPHA6	632.34	686.3	1.08533	641.11	500.57	0.780786
EPHA6-12	EPHA6	618.3	772.08	1.24871	681.8	668.65	0.980713
EPHA6-13	EPHA6	1252.6	1281.3	1.02291	1355.9	1360.5	1.00339
EPHA6-14	EPHA6	684.26	940.35	1.37426	844.94	914.88	1.08278
EPHA6-15	EPHA6	1164.8	1207.6	1.03674	1331.6	1023.3	0.768474
EPHA6-16	EPHA6	472.23	546.85	1.15802	500.74	515.76	1.03
EPHA6-17	EPHA6	664.74	565.09	0.850092	760.37	529.62	0.696529
EPHA6-18	EPHA6	732.73	752	1.0263	931.76	935.2	1.00369
EPHA6-19	EPHA6	483.92	506.69	1.04705	483.51	417.12	0.862692
EPHA6-2	EPHA6	445.63	611.19	1.37152	496.06	543.3	1.09523
EPHA6-20	EPHA6	330.71	456.39	1.38003	373.85	463.67	1.24026
EPHA6-21	EPHA6	736.3	873.48	1.18631	750.34	772.41	1.02941
EPHA6-22	EPHA6	478.87	512.01	1.0692	507.99	355.79	0.700388
EPHA6-23	EPHA6	554.8	709.93	1.27961	630.66	645.75	1.02393
EPHA6-24	EPHA6	1139.7	1335.2	1.17154	1187.3	1248.5	1.05155
EPHA6-25	EPHA6	952.43	963.29	1.0114	1044.7	1055.7	1.01053
EPHA6-26	EPHA6	532.84	508.18	0.95372	573.67	452.03	0.787962
EPHA6-27	EPHA6	1599.4	1982.6	1.23959	1799.5	1887.3	1.04879
EPHA6-28	EPHA6	1489.3	1825	1.22541	1712.6	1874	1.09424
EPHA6-29	EPHA6	928.56	1245.1	1.34089	1032.7	1002.8	0.971047
EPHA6-3	EPHA6	504.82	556.86	1.10309	569.56	582	1.02184
EPHA6-30	EPHA6	602.51	573.51	0.951868	619.26	581.33	0.938749
EPHA6-31	EPHA6	610.9	762.18	1.24763	752.54	788.71	1.04806
EPHA6-32	EPHA6	712.44	736.6	1.03391	846.23	737.76	0.87182
EPHA6-4	EPHA6	563.79	690.14	1.22411	608.7	836.41	1.37409
EPHA6-5	EPHA6	559.35	555.58	0.99326	675.3	440.96	0.652984
EPHA6-6	EPHA6	731.46	768.56	1.05072	778.14	680.94	0.875087
EPHA6-7	EPHA6	1044.6	1205	1.15355	1187.1	1281.5	1.07952
EPHA6-8	EPHA6	720.6	754.38	1.04688	779.67	876.69	1.12444
EPHA6-9	EPHA6	567.58	624.83	1.10087	637.39	684.98	1.07466
EPHA7-1	EPHA7	756.97	845.13	1.11646	781.03	858.97	1.09979
EPHA7-10	EPHA7	556.83	724.35	1.30085	504.5	600.08	1.18945
EPHA7-2	EPHA7	1297.3	1451.1	1.11855	1486.8	1603.2	1.07829
EPHA7-3	EPHA7	270.33	286.33	1.05919	354.26	360.9	1.01874
EPHA7-4	EPHA7	1308.4	1497	1.14415	1354.8	1415.2	1.04458
EPHA7-5	EPHA7	926.37	1009.2	1.08941	1118.5	1282.8	1.14689
EPHA7-6	EPHA7	595.81	696.9	1.16967	613.41	631.58	1.02962
EPHA7-7	EPHA7	687.83	899.29	1.30743	765.87	1025.6	1.33913
EPHA7-8	EPHA7	679.97	884.92	1.30141	788.19	833.92	1.05802
EPHA7-9	EPHA7	835.01	1029.6	1.23304	922.56	1057.5	1.14627
EPHA8-1	EPHA8	593.04	716.14	1.20757	652.69	663.47	1.01652
EPHA8-10	EPHA8	806.66	784.97	0.973111	939.01	983.09	1.04694
EPHA8-11	EPHA8	1233.5	1397.7	1.13312	1467.2	1572.3	1.07163
EPHA8-12	EPHA8	334.88	338.74	1.01153	431.96	407.4	0.943143
EPHA8-13	EPHA8	421.62	463.65	1.09969	489.38	515.4	1.05317
EPHA8-2	EPHA8	635.96	849.86	1.33634	745.89	845.16	1.13309
EPHA8-3	EPHA8	1237.7	1098.1	0.88721	1377.6	1421.4	1.03179
EPHA8-4	EPHA8	985.4	990.54	1.00522	1045.9	1102.3	1.05392
EPHA8-5	EPHA8	1634.5	1844.4	1.12842	1661.8	1873.6	1.12745
EPHA8-6	EPHA8	712.19	614.02	0.862158	669.02	635.83	0.95039
EPHA8-7	EPHA8	619.27	757.24	1.22279	712.03	773.01	1.08564
EPHA8-8	EPHA8	468.72	507.26	1.08222	478.29	639.38	1.3368
EPHA8-9	EPHA8	613.99	804.39	1.3101	719.11	960.2	1.33526
EPHB1-1	EPHB1	834.68	816.59	0.978327	963.56	1075.6	1.11628
EPHB1-10	EPHB1	494.36	477.49	0.965875	457.33	600.58	1.31323
EPHB1-2	EPHB1	428.28	414.46	0.967731	450.83	466.84	1.03551
EPHB1-3	EPHB1	686.27	874.36	1.27408	718.55	1005	1.39865
EPHB1-4	EPHB1	861.67	858.13	0.995892	863.42	934.11	1.08187
EPHB1-5	EPHB1	900.8	856.31	0.950611	982.7	1039.4	1.0577
EPHB1-6	EPHB1	309.97	370.17	1.19421	267.19	394.05	1.47479
EPHB1-7	EPHB1	961.93	1070.5	1.11287	991.28	1290.4	1.30175
EPHB1-8	EPHB1	756.67	767.01	1.01367	770.04	934.81	1.21398
EPHB1-9	EPHB1	330.09	480.09	1.45442	351.79	401.96	1.14261
EPHB2-1	EPHB2	638.18	584.56	0.91598	675.47	559.24	0.827927
EPHB2-10	EPHB2	669.26	764.54	1.14237	707.68	859.99	1.21522
EPHB2-2	EPHB2	1173	1341.3	1.14348	1357.7	1384.6	1.01981
EPHB2-3	EPHB2	197.28	195.35	0.990217	236.15	264.44	1.1198
EPHB2-4	EPHB2	1188.8	1176.2	0.989401	1214.9	1110.2	0.91382
EPHB2-5	EPHB2	1004.8	1111.6	1.10629	1118.9	1182.5	1.05684
EPHB2-6	EPHB2	1127.1	1279.9	1.13557	1257.8	1500.5	1.19296
EPHB2-7	EPHB2	837.95	715.41	0.853762	870.49	869.12	0.998426
EPHB2-8	EPHB2	1039.6	1241.8	1.1945	1136.7	1421.9	1.2509
EPHB2-9	EPHB2	1102.1	702.52	0.637438	1188.6	1011.8	0.851254
EPHB3-1	EPHB3	888.73	807.29	0.908364	969.09	981.97	1.01329
EPHB3-10	EPHB3	652.96	597.75	0.915447	689.11	696.27	1.01039
EPHB3-2	EPHB3	1014.3	1042.3	1.02761	1142.6	1143.9	1.00114
EPHB3-3	EPHB3	893.06	758.18	0.848969	1010.2	909.66	0.900475
EPHB3-4	EPHB3	642.39	659.31	1.02634	695.38	776.23	1.11627
EPHB3-5	EPHB3	411.83	368.77	0.895442	478.88	482.05	1.00662
EPHB3-6	EPHB3	976.26	1090.3	1.11681	1040.1	1289	1.2393
EPHB3-7	EPHB3	1217.8	1237	1.01577	1337.9	1530	1.14358
EPHB3-8	EPHB3	662.93	713.72	1.07661	702.38	685.22	0.975569
EPHB3-9	EPHB3	958.14	1018.3	1.06279	1093.5	1246.2	1.13964
EPHB4-1	EPHB4	472.62	464.86	0.983581	448.1	474.73	1.05943
EPHB4-10	EPHB4	1193.7	1119.8	0.938092	1283.5	1027.4	0.800467
EPHB4-2	EPHB4	489.85	620.97	1.26767	612.14	593.74	0.969942
EPHB4-3	EPHB4	1124.1	1161.1	1.03292	1232.5	1389.2	1.12714
EPHB4-4	EPHB4	1201.1	1401.9	1.16718	1323.7	1303.5	0.98474
EPHB4-5	EPHB4	927.55	1138.3	1.22721	1083.3	1471.3	1.35816
EPHB4-6	EPHB4	511.95	594.29	1.16084	493.35	598.34	1.21281
EPHB4-7	EPHB4	213.33	265.08	1.24258	283.22	271.23	0.957665
EPHB4-8	EPHB4	1214.6	1327.5	1.09295	1404.7	1309.4	0.932156
EPHB4-9	EPHB4	327.87	319.92	0.975753	405.36	439.65	1.08459
EPHB6-1	EPHB6	833.28	870.4	1.04455	918.59	852.5	0.928053
EPHB6-10	EPHB6	626.42	688.78	1.09955	671.68	793.58	1.18149
EPHB6-2	EPHB6	944.25	989.07	1.04747	1065.9	1196.8	1.12281
EPHB6-3	EPHB6	1147.5	1202.3	1.04776	1264.1	1401.3	1.10854
EPHB6-4	EPHB6	847.31	861.29	1.0165	895.65	1022.8	1.14196
EPHB6-5	EPHB6	639.86	804.43	1.2572	671.28	713.09	1.06228
EPHB6-6	EPHB6	509.96	517.58	1.01494	596.47	630.63	1.05727
EPHB6-7	EPHB6	944.42	1187.3	1.25717	954.83	1331.6	1.39459
EPHB6-8	EPHB6	645.5	605.54	0.938095	739.16	774.23	1.04745
EPHB6-9	EPHB6	995.34	1182.8	1.18834	1115.8	1300.5	1.16553
ERBB2-1	ERBB2	480.81	623.31	1.29637	525.09	595.98	1.13501
ERBB2-10	ERBB2	1031.8	1003.5	0.972572	1184.5	1185.7	1.00101
ERBB2-2	ERBB2	819.55	804.97	0.98221	988.69	833.68	0.843217
ERBB2-3	ERBB2	897.66	1100.3	1.22574	1038.2	1308.5	1.26035
ERBB2-4	ERBB2	2742.1	2983.6	1.08807	3185.9	3241.8	1.01755
ERBB2-5	ERBB2	1432.2	1413.9	0.987222	1643	1686.6	1.02654
ERBB2-6	ERBB2	1045.9	844.58	0.807515	1168	1089.3	0.93262
ERBB2-7	ERBB2	487.89	481.37	0.986636	554.72	558.65	1.00708
ERBB2-8	ERBB2	531.7	392.7	0.738574	569.17	513.68	0.902507
ERBB2-9	ERBB2	905.57	817.12	0.902327	928.31	918.44	0.989368
ERBB3-1	ERBB3	601.02	615.59	1.02424	653.12	576.73	0.883038
ERBB3-10	ERBB3	232.33	193.38	0.832351	290.01	199.73	0.6887
ERBB3-11	ERBB3	480	379.61	0.790854	508.43	453.7	0.892355
ERBB3-12	ERBB3	524.57	465.41	0.887222	516.16	357.86	0.693312
ERBB3-13	ERBB3	465.28	353.07	0.758833	478.27	368.45	0.770381
ERBB3-14	ERBB3	833.65	499.64	0.59934	836.8	499.86	0.597347
ERBB3-15	ERBB3	527.93	568.4	1.07666	560.96	476.63	0.849668
ERBB3-16	ERBB3	492.56	677.12	1.3747	647.66	620.02	0.957323
ERBB3-17	ERBB3	443.06	367.41	0.829256	424.02	319.43	0.753337
ERBB3-2	ERBB3	926.15	751.42	0.811337	965	668.24	0.692477
ERBB3-3	ERBB3	480.54	346.09	0.720211	531.71	435.43	0.818924
ERBB3-4	ERBB3	565.62	473.51	0.837152	612.2	343.55	0.561173
ERBB3-5	ERBB3	1168	1032.1	0.883647	1230.3	1186.4	0.964318
ERBB3-6	ERBB3	805.51	699.36	0.86822	843.44	747.3	0.886014
ERBB3-7	ERBB3	828.36	793.11	0.957446	888.86	689.74	0.775983
ERBB3-8	ERBB3	1625.3	1676.9	1.03175	1592.3	1923.2	1.20781
ERBB3-9	ERBB3	1428	1366.2	0.956723	1523.6	1408.9	0.924718
ERBB4-1	ERBB4	1100.3	996.45	0.905617	1144.1	1134.7	0.991784
ERBB4-10	ERBB4	1201.7	1251.8	1.04169	1319.1	1472.8	1.11652
ERBB4-11	ERBB4	999.22	930.4	0.931126	1179.2	1049.5	0.89001
ERBB4-2	ERBB4	266.7	286.47	1.07413	295.94	369.79	1.24954
ERBB4-3	ERBB4	1282.9	1418.5	1.1057	1347.9	1560.4	1.15765
ERBB4-4	ERBB4	1683	1954.7	1.16144	1783.5	1966.6	1.10266
ERBB4-5	ERBB4	516.95	645.46	1.24859	658.04	742.49	1.12834
ERBB4-6	ERBB4	1076.6	1056.5	0.98133	1318.1	1296.4	0.983537
ERBB4-7	ERBB4	1471.7	1566.4	1.06435	1612.5	1499.6	0.929984
ERBB4-8	ERBB4	617.27	841.37	1.36305	703.99	815.9	1.15897
ERBB4-9	ERBB4	1248.8	1262.1	1.01065	1377.8	1401.7	1.01735
ERN1-1	ERN1	994.23	798.11	0.802742	1016.4	861.2	0.847304
ERN1-10	ERN1	323.29	305.13	0.943828	376.12	295.67	0.786105
ERN1-2	ERN1	848.35	1023	1.20587	926.7	1058.6	1.14233
ERN1-3	ERN1	1228.4	1229.5	1.0009	1239.6	1306.7	1.05413
ERN1-4	ERN1	457.37	439.86	0.961716	552.59	473.27	0.856458
ERN1-5	ERN1	940.41	921.99	0.980413	1058.7	1140	1.07679
ERN1-6	ERN1	535.38	516.01	0.96382	646.44	524.26	0.810996
ERN1-7	ERN1	308.39	340.62	1.10451	305.51	395.16	1.29344
ERN1-8	ERN1	2216.7	2022.2	0.912257	2207.4	1933.5	0.875917
ERN1-9	ERN1	645.4	460.1	0.712891	725.79	503.72	0.69403
ERN2-1	ERN2	766.35	809.38	1.05615	849.86	918.13	1.08033
ERN2-10	ERN2	1777.3	1355.2	0.762505	1764.2	1726	0.978347
ERN2-2	ERN2	1348.9	1061.3	0.786789	1456	1215.8	0.835027
ERN2-3	ERN2	1338.2	1290.9	0.964654	1526.2	1588.9	1.04108
ERN2-4	ERN2	428.38	387.76	0.905178	419.3	370.35	0.883258
ERN2-5	ERN2	422.45	461.28	1.09192	494.23	621.95	1.25842
ERN2-6	ERN2	383.01	408.08	1.06546	374.81	347.18	0.926283
ERN2-7	ERN2	949.3	935.75	0.985726	1087.8	1105.4	1.01618
ERN2-8	ERN2	299.28	379.24	1.26717	391.75	512.73	1.30882
ERN2-9	ERN2	658.97	613	0.93024	741.35	853.99	1.15194
FASTK-1	FASTK	1113.6	1473.5	1.32319	1221.3	1384.9	1.13396
FASTK-10	FASTK	1336.3	1650.8	1.23535	1483.5	1699.3	1.14547
FASTK-11	FASTK	3142.5	3044.1	0.968687	3396.4	3245.9	0.955688
FASTK-12	FASTK	330.56	315.91	0.955681	347	424.58	1.22357
FASTK-13	FASTK	620.96	609.44	0.981448	641.11	714.28	1.11413
FASTK-14	FASTK	792.51	754.29	0.951773	861.7	805.44	0.93471
FASTK-15	FASTK	713.29	794.55	1.11392	752.25	732.62	0.973905
FASTK-2	FASTK	397.73	467.32	1.17497	444.32	520.53	1.17152
FASTK-3	FASTK	1119.7	1194.4	1.06671	1179.1	1539.2	1.3054
FASTK-4	FASTK	1251.1	1462.1	1.16865	1466.9	1566.9	1.06817
FASTK-5	FASTK	850.54	991.74	1.16601	933.95	850.05	0.910166
FASTK-6	FASTK	1254	1477.8	1.17847	1337.2	1591.2	1.18995
FASTK-7	FASTK	495.47	521.4	1.05233	526.64	611.03	1.16024
FASTK-8	FASTK	320.25	237.78	0.742482	362.46	278.67	0.76883
FASTK-9	FASTK	703.14	747.28	1.06278	835.12	766.13	0.917389
FER-1	FER	1183.9	1402.4	1.18456	1298.4	1437.7	1.10729
FER-10	FER	919.89	863.06	0.938221	971.53	1098.4	1.13059
FER-2	FER	584.04	633.92	1.08541	641.5	794.75	1.23889
FER-3	FER	978.97	1123.8	1.14794	965.66	1249	1.29342
FER-4	FER	553.52	516.81	0.933679	559.6	625.9	1.11848
FER-5	FER	1299.2	1550.3	1.19327	1455.2	1681.6	1.15558
FER-6	FER	423.34	452.01	1.06772	476.52	519.01	1.08917
FER-7	FER	1253.4	1479.7	1.18055	1306.5	1566.8	1.19923
FER-8	FER	1373.4	1644.3	1.19725	1551.7	1832.5	1.18096
FER-9	FER	1388.8	1718.6	1.23747	1519.6	1605.6	1.05659
FES-1	FES	851.92	687.99	0.807576	1011	773.83	0.76541
FES-10	FES	590.14	626.93	1.06234	725.41	645.18	0.8894
FES-11	FES	1183	1325.2	1.1202	1382.5	1656.7	1.19834
FES-12	FES	1361.2	1235.9	0.907949	1419.9	1599.2	1.12628
FES-13	FES	1059.4	835	0.788182	1088.1	953.7	0.876482
FES-2	FES	1368.3	1435.4	1.04904	1498	1666.2	1.11228
FES-3	FES	617.3	594.31	0.962757	626.67	682.53	1.08914
FES-4	FES	748.9	878.2	1.17265	887.57	893.71	1.00692
FES-5	FES	531.56	565.15	1.06319	548.53	556.45	1.01444
FES-6	FES	340.62	306.66	0.900299	394.18	312.04	0.791618
FES-7	FES	1151.3	1195.1	1.03804	1292.8	1378.6	1.06637
FES-8	FES	1148.8	978.76	0.851985	1299.3	1198.3	0.922266
FES-9	FES	614.44	514.2	0.83686	631.25	726.34	1.15064
FGFR1-1	FGFR1	201.98	246.04	1.21814	205.25	289.06	1.40833
FGFR1-10	FGFR1	1184.5	1027.1	0.867117	1238.2	917.81	0.741245
FGFR1-11	FGFR1	591.82	563.71	0.952502	678.85	628.77	0.926228
FGFR1-12	FGFR1	648.85	737.24	1.13623	705.6	692.78	0.981831
FGFR1-13	FGFR1	1268.8	1298.8	1.02364	1329.3	1278.8	0.96201
FGFR1-14	FGFR1	427.75	456.85	1.06803	495.26	522.81	1.05563
FGFR1-15	FGFR1	954.21	947.43	0.992895	1007.1	1115	1.10714
FGFR1-2	FGFR1	1005.5	1040.3	1.03461	1230.5	1065.8	0.866152
FGFR1-3	FGFR1	969.73	1045.1	1.07772	1070.1	1051.2	0.982338
FGFR1-4	FGFR1	994.88	980.79	0.985837	1098.3	1033.9	0.941364
FGFR1-5	FGFR1	1051.2	1009.5	0.960331	1199.6	1060.2	0.883795
FGFR1-6	FGFR1	1118.9	1135	1.01439	1152.1	1102.6	0.957035
FGFR1-7	FGFR1	1105.8	1106.8	1.0009	1208.4	1068.7	0.884393
FGFR1-8	FGFR1	936.87	914.61	0.97624	970.36	885.92	0.912981
FGFR1-9	FGFR1	1008	938.54	0.931091	1242.3	1081.2	0.870321
FGFR2-1	FGFR2	1069.1	1236.7	1.15677	1224.1	1446.9	1.18201
FGFR2-10	FGFR2	868.01	742.58	0.855497	936.47	921.66	0.984185
FGFR2-11	FGFR2	219.29	265.75	1.21187	234.52	226.86	0.967338
FGFR2-12	FGFR2	855.87	963.95	1.12628	1069.9	1149.3	1.07421
FGFR2-13	FGFR2	831.6	906.74	1.09036	842.5	1018.7	1.20914
FGFR2-14	FGFR2	793.06	857.91	1.08177	873.43	1000.4	1.14537
FGFR2-15	FGFR2	1434.8	1681.8	1.17215	1618.1	1712.1	1.05809
FGFR2-16	FGFR2	1414.9	1506.6	1.06481	1534.6	1592.5	1.03773
FGFR2-17	FGFR2	914.33	957.55	1.04727	1091.2	1147.6	1.05169
FGFR2-2	FGFR2	574.45	461.37	0.803151	661.5	632.48	0.95613
FGFR2-3	FGFR2	765.31	869.38	1.13598	920.55	939.81	1.02092
FGFR2-4	FGFR2	725.05	802.93	1.10741	699.15	862.91	1.23423
FGFR2-5	FGFR2	532.81	689.57	1.29421	678.4	638.41	0.941052
FGFR2-6	FGFR2	530.55	599.13	1.12926	513.81	682.23	1.32779
FGFR2-7	FGFR2	585.53	646.56	1.10423	721.23	762.86	1.05772
FGFR2-8	FGFR2	834.83	710.84	0.851479	867.42	1042.2	1.20149
FGFR2-9	FGFR2	837.37	894.46	1.06818	937.2	1186.6	1.26611
FGFR3-1	FGFR3	400.81	298.58	0.744941	418.31	408.66	0.976931
FGFR3-10	FGFR3	146.15	106.06	0.725693	150.73	142.45	0.945067
FGFR3-11	FGFR3	693.86	501.85	0.723273	751.1	646.75	0.86107
FGFR3-12	FGFR3	652.46	491.2	0.752843	712.82	768.69	1.07838
FGFR3-13	FGFR3	788.91	680.65	0.862773	910.21	789.64	0.867536
FGFR3-14	FGFR3	335.32	276.28	0.823929	371.4	350.19	0.942892
FGFR3-15	FGFR3	1330	937.02	0.704526	1424.2	1346	0.945092
FGFR3-2	FGFR3	1417.2	1415.6	0.998871	1604.2	1616	1.00736
FGFR3-3	FGFR3	784.12	700.55	0.893422	720.77	676.88	0.939107
FGFR3-4	FGFR3	724.19	889.64	1.22846	811.27	1004.5	1.23818
FGFR3-5	FGFR3	392.79	254.27	0.647343	384.43	348	0.905236
FGFR3-6	FGFR3	1107.6	685.54	0.618942	1199.8	1003.5	0.836389
FGFR3-7	FGFR3	1050.4	678.9	0.646325	1084.4	851.13	0.784886
FGFR3-8	FGFR3	1066.9	1130.4	1.05952	1049.8	1236.7	1.17803
FGFR3-9	FGFR3	549.95	462.05	0.840167	623.35	462.04	0.741221
FGFR4-1	FGFR4	834.88	498.57	0.597176	891.02	834.04	0.936051
FGFR4-10	FGFR4	521	259.32	0.497735	537.45	521.06	0.969504
FGFR4-11	FGFR4	773.5	326.7	0.422366	750.99	506.54	0.674496
FGFR4-12	FGFR4	961.1	882.31	0.918021	1097.8	1079.6	0.983421
FGFR4-13	FGFR4	1768.4	975.7	0.551742	1980.1	1578.1	0.79698
FGFR4-14	FGFR4	480	118.47	0.246812	528.8	194.8	0.368381
FGFR4-2	FGFR4	535.61	417.16	0.77885	602.57	710.04	1.17835
FGFR4-3	FGFR4	1688.5	918.59	0.544027	1914.1	2120.4	1.10778
FGFR4-4	FGFR4	733.82	394.69	0.537857	921.03	579.63	0.629328
FGFR4-5	FGFR4	786.91	182.74	0.232225	914.81	398.76	0.435894
FGFR4-6	FGFR4	1058.3	528.68	0.499556	1090.2	911.2	0.83581
FGFR4-7	FGFR4	762.54	314.72	0.412726	902.74	751.45	0.83241
FGFR4-8	FGFR4	451.67	339.22	0.751035	468.91	429.28	0.915485
FGFR4-9	FGFR4	936.62	293.46	0.313318	1033.5	646.91	0.625941
FGR-1	FGR	1132.5	1090.3	0.962737	1294.1	1342.7	1.03756
FGR-10	FGR	955.7	844.37	0.883509	1057.7	792.5	0.749267
FGR-11	FGR	602.56	622.55	1.03318	741.54	731.71	0.986744
FGR-12	FGR	474.46	461.23	0.972116	638.28	545.76	0.855048
FGR-2	FGR	218.83	210.79	0.963259	236.42	267.38	1.13095
FGR-3	FGR	218.98	216.11	0.986894	306.3	201.9	0.659158
FGR-4	FGR	1406.9	1093.8	0.777454	1483.2	1229.3	0.828816
FGR-5	FGR	2318.3	1954.5	0.843075	2540.9	2340.8	0.921248
FGR-6	FGR	653.05	726.91	1.1131	759.68	765.56	1.00774
FGR-7	FGR	828.99	715.39	0.862966	958.97	658.67	0.686852
FGR-8	FGR	1137.5	1112	0.977582	1267.1	1001.4	0.790309
FGR-9	FGR	755.02	892.52	1.18211	861.7	981.68	1.13924
FLT1-1	FLT1	722.13	784.72	1.08667	762.11	955.25	1.25343
FLT1-10	FLT1	1200.5	1417.3	1.18059	1272.5	1519.3	1.19395
FLT1-11	FLT1	1002.7	1055.9	1.05306	1223.5	1088.4	0.889579
FLT1-12	FLT1	848.43	911.65	1.07451	889.08	952.33	1.07114
FLT1-13	FLT1	630.53	675.25	1.07092	723.3	646.83	0.894276
FLT1-14	FLT1	300.13	384.92	1.28251	340.41	354.88	1.04251
FLT1-15	FLT1	826.83	882.03	1.06676	832.13	939.57	1.12911
FLT1-16	FLT1	1061.8	1239.3	1.16717	1111.8	1322	1.18906
FLT1-17	FLT1	644.77	682.39	1.05835	708.98	838.78	1.18308
FLT1-18	FLT1	1394.5	1607.7	1.15289	1585.1	1887.6	1.19084
FLT1-19	FLT1	528.99	542.99	1.02647	608.8	667.24	1.09599
FLT1-2	FLT1	622.33	680.66	1.09373	650.14	726.53	1.1175
FLT1-20	FLT1	527.18	641.7	1.21723	599.7	787.28	1.31279
FLT1-21	FLT1	1274.3	1423.6	1.11716	1406.2	1737.5	1.2356
FLT1-22	FLT1	1544.4	1910.4	1.23699	1797.6	2041.4	1.13563
FLT1-3	FLT1	829.4	879.95	1.06095	921.28	950.07	1.03125
FLT1-4	FLT1	505.4	469.89	0.929739	527.16	587.1	1.1137
FLT1-5	FLT1	1129.1	1259.4	1.1154	1241.3	1403	1.13027
FLT1-6	FLT1	800.34	826.14	1.03224	896.69	1114.6	1.24302
FLT1-7	FLT1	1104.9	1246.7	1.12834	1192.6	1220.8	1.02365
FLT1-8	FLT1	462.05	486.95	1.05389	501.02	570.27	1.13822
FLT1-9	FLT1	1597.8	2009.9	1.25792	1784.2	2062.3	1.15587
FLT3-1	FLT3	436.29	364.53	0.835522	397.04	416.99	1.05025
FLT3-10	FLT3	785.03	915.12	1.16571	919.78	950.47	1.03337
FLT3-2	FLT3	276.68	222.18	0.803022	340.69	228.98	0.672107
FLT3-3	FLT3	390.2	438.18	1.12296	364.4	448.03	1.2295
FLT3-4	FLT3	634.55	584.89	0.92174	757.02	655.78	0.866265
FLT3-5	FLT3	732.07	859.61	1.17422	865.35	1023.1	1.1823
FLT3-6	FLT3	1083.3	1107.3	1.02215	1194.9	1221.1	1.02193
FLT3-7	FLT3	618.76	674.2	1.0896	771.07	787.8	1.0217
FLT3-8	FLT3	880.56	983.39	1.11678	872.66	970.02	1.11157
FLT3-9	FLT3	1476.7	1599.4	1.08309	1672.8	1768.7	1.05733
FLT4-1	FLT4	453.95	573.51	1.26338	530.58	579.65	1.09248
FLT4-10	FLT4	475.43	400.61	0.842627	537.32	511.81	0.952524
FLT4-2	FLT4	654.73	785.22	1.1993	670.49	918.9	1.37049
FLT4-3	FLT4	479.18	555.11	1.15846	549.58	619.7	1.12759
FLT4-4	FLT4	313.06	371.49	1.18664	382.08	431.15	1.12843
FLT4-5	FLT4	1441.8	1589.5	1.10244	1595.7	1815	1.13743
FLT4-6	FLT4	861.78	1172.9	1.36102	987.67	1164.4	1.17894
FLT4-7	FLT4	941.57	991.78	1.05333	1047.7	1191.6	1.13735
FLT4-8	FLT4	921.24	883.25	0.958762	1040.8	1024.2	0.984051
FLT4-9	FLT4	987.47	1019	1.03193	1089.6	970.82	0.890988
FRK-1	FRK	535.53	641.86	1.19855	605.83	734.76	1.21282
FRK-10	FRK	893.82	1094.5	1.22452	1013.4	1255.8	1.23919
FRK-2	FRK	431.55	423	0.980188	527.01	476.49	0.904138
FRK-3	FRK	1292.2	1159.8	0.897539	1399.1	1420.3	1.01515
FRK-4	FRK	160.13	132.6	0.828077	164.47	186.58	1.13443
FRK-5	FRK	450.59	477.7	1.06017	489.28	704.21	1.43928
FRK-6	FRK	1216.5	1384.7	1.13827	1377.3	1631.4	1.18449
FRK-7	FRK	302.46	361.16	1.19408	359.5	312.08	0.868095
FRK-8	FRK	830.51	846.19	1.01888	1005.5	914.46	0.909458
FRK-9	FRK	472.32	542.8	1.14922	514.47	558.8	1.08617
FYN-1	FYN	1026	1027.4	1.00136	1052.3	1124.1	1.06823
FYN-10	FYN	1043.8	1324.5	1.26892	1201.8	1511.5	1.2577
FYN-11	FYN	408.61	403.5	0.987494	390.8	570.4	1.45957
FYN-12	FYN	1033.9	1064.3	1.0294	1259.3	1335.8	1.06075
FYN-2	FYN	396.93	355.29	0.895095	447.73	471.78	1.05372
FYN-3	FYN	601.1	628.47	1.04553	615.32	597.7	0.971364
FYN-4	FYN	419.97	373.62	0.889635	440.86	491.55	1.11498
FYN-5	FYN	1006.7	1138.4	1.13082	1115.8	1028.9	0.922119
FYN-6	FYN	458.14	453.42	0.989697	521.42	565.32	1.08419
FYN-7	FYN	578	496.47	0.858945	564.92	540.98	0.957622
FYN-8	FYN	649.85	743.53	1.14416	760.22	739.17	0.972311
FYN-9	FYN	1006.2	971.27	0.965285	1131.1	1157.2	1.02307
GAK-1	GAK	723.84	702.07	0.969924	783.62	633.77	0.808772
GAK-10	GAK	935.69	1234.9	1.31977	1004.9	1294.8	1.28849
GAK-2	GAK	739.86	385.62	0.521207	759.33	580.16	0.764042
GAK-3	GAK	948.64	730.09	0.769618	1040.5	1037.4	0.997021
GAK-4	GAK	501.48	376.83	0.751436	474.93	510.49	1.07487
GAK-5	GAK	1058.9	493.19	0.465757	1031.1	703.42	0.682203
GAK-6	GAK	594.83	235.01	0.395088	669.02	430.17	0.642985
GAK-7	GAK	493.5	554.39	1.12338	552.52	481.33	0.871154
GAK-8	GAK	660.98	596.98	0.903174	675.13	712.71	1.05566
GAK-9	GAK	831.63	495.53	0.595854	932.24	601.94	0.645692
GRK1-1	GRK1	729.9	486.39	0.666379	788.77	745.66	0.945345
GRK1-10	GRK1	632.22	355.7	0.562621	682.78	638.15	0.934635
GRK1-2	GRK1	684.19	651.25	0.951855	778.5	845.8	1.08645
GRK1-3	GRK1	790.38	759.12	0.960449	943.14	1000.3	1.06061
GRK1-4	GRK1	198.19	162.53	0.820072	223.45	136.37	0.610293
GRK1-5	GRK1	658.58	540.13	0.820143	807.23	751.84	0.931383
GRK1-6	GRK1	615.33	484.82	0.787902	638.97	606.38	0.948996
GRK1-7	GRK1	1013.4	823.95	0.813055	1107.3	1058.5	0.955929
GRK1-8	GRK1	998.26	706.79	0.708022	1070.8	907.44	0.847441
GRK1-9	GRK1	525.34	489.51	0.931797	562.48	680.25	1.20938
GRK4-1	GRK4	211.58	236.77	1.11906	244.68	196.62	0.80358
GRK4-10	GRK4	1152.3	1244.2	1.07975	1301.8	1319.2	1.01337
GRK4-11	GRK4	874.1	787.33	0.900732	863.53	910.93	1.05489
GRK4-2	GRK4	163.9	118.26	0.721538	183.23	114.81	0.62659
GRK4-3	GRK4	1261	1077.4	0.854401	1371.7	1113.3	0.811621
GRK4-4	GRK4	942.8	797.87	0.846277	997.76	901.58	0.903604
GRK4-5	GRK4	777.99	654.31	0.841026	844.97	735.77	0.870765
GRK4-6	GRK4	795.57	901.74	1.13345	971.67	1102.7	1.13485
GRK4-7	GRK4	874.52	668.97	0.764957	886.29	654.62	0.738607
GRK4-8	GRK4	729.27	590.34	0.809494	728.28	713.6	0.979843
GRK4-9	GRK4	1320.9	1557.8	1.17935	1457.7	1633	1.12026
GRK5-1	GRK5	447.26	468.29	1.04702	504.01	569.99	1.13091
GRK5-10	GRK5	848.34	703.06	0.828748	908.3	814.84	0.897104
GRK5-2	GRK5	720.01	648.44	0.900599	821.24	832.43	1.01363
GRK5-3	GRK5	426.09	413.83	0.971227	375.92	492.35	1.30972
GRK5-4	GRK5	550.98	561.81	1.01966	651.93	636.73	0.976685
GRK5-5	GRK5	1199.3	1201.4	1.00175	1300.1	1187.3	0.913237
GRK5-6	GRK5	758.61	866.58	1.14233	822.1	988	1.2018
GRK5-7	GRK5	518.61	521.81	1.00617	582.27	603.15	1.03586
GRK5-8	GRK5	1108.7	1294.9	1.16794	1189.3	1408.7	1.18448
GRK5-9	GRK5	693.03	608.24	0.877653	808.99	839.36	1.03754
GRK6-1	GRK6	358.54	305.95	0.853322	389.03	291.96	0.750482
GRK6-10	GRK6	875.58	782.46	0.893648	1027	718.65	0.699757
GRK6-11	GRK6	765.89	756.68	0.987975	814.95	703.78	0.863587
GRK6-12	GRK6	951.28	1023.7	1.07613	1140.4	1069.3	0.937653
GRK6-2	GRK6	1003.9	1158.3	1.1538	1089.7	1179.6	1.0825
GRK6-3	GRK6	1004.8	955.46	0.950896	1048.2	990.67	0.945115
GRK6-4	GRK6	1520.3	1496.6	0.984411	1558.9	1368.4	0.877798
GRK6-5	GRK6	551.82	473.29	0.857689	630.48	440.86	0.699245
GRK6-6	GRK6	979.12	854.57	0.872794	936.14	963.85	1.0296
GRK6-7	GRK6	785.88	852.3	1.08452	893.61	793.78	0.888285
GRK6-8	GRK6	753.63	906.33	1.20262	901.37	969.96	1.0761
GRK6-9	GRK6	1021	1006.5	0.985798	1078	1089.6	1.01076
GRK7-1	GRK7	670.47	705.54	1.05231	767.02	866.74	1.13001
GRK7-10	GRK7	589.39	664.51	1.12745	662.37	699.58	1.05618
GRK7-2	GRK7	972.39	793.77	0.816308	1052.3	1036.7	0.985175
GRK7-3	GRK7	924.35	877.42	0.949229	1111	1096.9	0.987309
GRK7-4	GRK7	698.56	820.61	1.17472	714.52	846.98	1.18538
GRK7-5	GRK7	995.67	1084.2	1.08892	1129.2	1168.8	1.03507
GRK7-6	GRK7	788.04	872.89	1.10767	938.08	983.78	1.04872
GRK7-7	GRK7	805.32	899.3	1.1167	891.83	959.34	1.0757
GRK7-8	GRK7	478.59	471.55	0.98529	545.47	568.29	1.04184
GRK7-9	GRK7	1056.7	1175.6	1.11252	1161	1336.2	1.1509
GSG2-1	GSG2	2025.5	2193.1	1.08275	2316.1	2468.4	1.06576
GSG2-10	GSG2	759.57	619.14	0.815119	815.9	628.25	0.770009
GSG2-2	GSG2	666.35	472.96	0.709777	704.49	526.48	0.747321
GSG2-3	GSG2	356.71	315.8	0.885313	369.36	332.25	0.899529
GSG2-4	GSG2	667.51	456.55	0.68396	707.48	640.18	0.904874
GSG2-5	GSG2	942.43	695.72	0.738219	1010.5	914.86	0.905354
GSG2-6	GSG2	1184.6	952.69	0.804229	1284.5	1022.1	0.795718
GSG2-7	GSG2	872.81	856.96	0.98184	995.83	1041.9	1.04626
GSG2-8	GSG2	710.23	615.09	0.866043	771.44	601.11	0.779205
GSG2-9	GSG2	980.39	900.96	0.918981	1092.1	1037.4	0.949913
GSK3A-1	GSK3A	585.67	703.21	1.20069	607.01	731.37	1.20487
GSK3A-10	GSK3A	281.95	241.97	0.858202	370.56	323.12	0.871978
GSK3A-2	GSK3A	1003.5	1273	1.26856	1146.8	1411.1	1.23047
GSK3A-3	GSK3A	593.87	630.42	1.06155	710.08	597.2	0.841032
GSK3A-4	GSK3A	1364.8	1569.9	1.15028	1544.7	1679.3	1.08714
GSK3A-5	GSK3A	1090.9	959.58	0.879622	1200.5	1385.2	1.15385
GSK3A-6	GSK3A	592.29	541.91	0.91494	624.9	613.61	0.981933
[truncated: 3,962 more rows]
