# Supplementary material for: Targeting CDC7 potentiates ATR-CHK1 signaling inhibition through induction of DNA replication stress in liver cancer
Source: Genome Med. 2021 Oct 18;13:166. doi: 10.1186/s13073-021-00981-0 (PMC8524847; doi:10.1186/s13073-021-00981-0)
Supplement: Supplementary file 3 — Additional file 3: Table S2. List of 220 DNA repair genes. [file 13073_2021_981_MOESM3_ESM.xlsx]

## Sheet: Sheet1
Table S2 List of 220 DNA repair genes
Base excision repair (BER)	UNG	SMUG1	MBD4	TDG	OGG1	MUTYH (MYH)	NTHL1 (NTH1)	MPG	NEIL1	NEIL2	NEIL3
Other BER and strand break joining factors	APEX1 (APE1)	APEX2	LIG3	XRCC1	PNKP	APLF	HMCES
Poly(ADP-ribose) polymerase (PARP) enzymes that bind to DNA	PARP1 (ADPRT)	PARP2 (ADPRTL2)	PARP3 (ADPRTL3)	PARG	PARPBP
Direct reversal of damage	MGMT	ALKBH2 (ABH2)	ALKBH3 (DEPC1)
Repair of DNA-protein crosslinks	TDP1	TDP2 (TTRAP)	SPRTN (Spartan)
Mismatch excision repair (MMR)	MSH2	MSH3	MSH6	MLH1	PMS2	MSH4	MSH5	MLH3	PMS1	PMS2P3 (PMS2L3)	HFM1
Nucleotide excision repair (NER)	XPC	RAD23B	CETN2	RAD23A	XPA	DDB1	DDB2 (XPE)	RPA1	RPA2	RPA3	TFIIH	ERCC3 (XPB)	ERCC2 (XPD)	GTF2H1	GTF2H2	GTF2H3	GTF2H4	GTF2H5 (TTDA)	GTF2E2	CDK7	CCNH	MNAT1	ERCC5 (XPG)	ERCC1	ERCC4 (XPF)	LIG1
NER-related	ERCC8 (CSA)	ERCC6 (CSB)	UVSSA (KIAA1530)	XAB2 (HCNP)	MMS19
Homologous recombination	RAD51	RAD51B	RAD51D	HELQ (HEL308)	SWI5	SWSAP1	ZSWIM7 (SWS1)	SPIDR	PDS5B	DMC1	XRCC2	XRCC3	RAD52	RAD54L	RAD54B	BRCA1	BARD1	ABRAXAS1	PAXIP1 (PTIP)	SMC5	SMC6	SHLD1	SHLD2 (FAM35A)	SHLD3	SEM1 (SHFM1) (DSS1)	RAD50	MRE11A	NBN (NBS1)	RBBP8 (CtIP)	MUS81	EME1 (MMS4L)	EME2	SLX1A (GIYD1)	SLX1B (GIYD2)	GEN1
Fanconi anemia	FANCA	FANCB	FANCC	BRCA2 (FANCD1)	FANCD2	FANCE	FANCF	FANCG (XRCC9)	FANCI (KIAA1794)	BRIP1 (FANCJ)	FANCL	FANCM	PALB2 (FANCN)	RAD51C (FANCO)	SLX4(FANCP)	FAAP20 (C1orf86)	FAAP24 (C19orf40)	FAAP100	UBE2T (FANCT)
Non-homologous end-joining	XRCC6 (Ku70)	XRCC5 (Ku80)	PRKDC	LIG4	XRCC4	DCLRE1C (Artemis)	NHEJ1 (XLF, Cernunnos)
Modulation of nucleotide pools	NUDT1 (MTH1)	DUT	RRM2B (p53R2)	PARK7 (DJ-1)	DNPH1	NUDT15 (MTH2)	NUDT18 (MTH3)
DNA polymerases	POLA1	POLB	POLD1	POLD2	POLD3	POLD4	POLE (POLE1)	POLE2	POLE3	POLE4	REV3L (POLZ)	MAD2L2 (REV7)	REV1 (REV1L)	POLG	POLH	POLI (RAD30B)	POLQ	POLK (DINB1)	POLL	POLM	POLN (POL4P)	PRIMPOL	DNTT
Editing and processing nucleases	FEN1 (DNase IV)	FAN1 (MTMR15)	TREX1	TREX2	EXO1 (HEX1)	APTX (aprataxin)	SPO11	ENDOV	DNA2	DCLRE1A (SNM1A)	DCLRE1B (SNM1B)	EXO5
Ubiquitination and modification	UBE2A (RAD6A)	UBE2B (RAD6B)	RAD18	SHPRH	HLTF (SMARCA3)	RNF168	RNF8	RNF4	UBE2V2 (MMS2)	UBE2N (UBC13)	USP1	WDR48	HERC2
Chromatin Structure and Modification	H2AX (H2AFX)	CHAF1A (CAF1)	SETMAR (METNASE)	ATRX
Genes defective in diseases associated with sensitivity to DNA damaging agents	BLM	RMI1	TOP3A	WRN	RECQL4	ATM	MPLKIP (TTDN1)
Other identified genes with known or suspected DNA repair function	RPA4	PRPF19 (PSO4)	RECQL (RECQ1)	RECQL5	RDM1 (RAD52B)	NABP2 (SSB1)
Other conserved DNA damage response genes	ATR	ATRIP	MDC1	PCNA	RAD1	RAD9A	HUS1	RAD17 (RAD24)	CHEK1	CHEK2	TP53	TP53BP1 (53BP1)	RIF1	TOPBP1	CLK2	PER1
